# Supplementary material for: Integrated Analysis of Genes Associated With Immune Microenvironment and Distant Metastasis in Uveal Melanoma
Source: Front Cell Dev Biol. 2022 Mar 30;10:874839. doi: 10.3389/fcell.2022.874839 (PMC9006059; doi:10.3389/fcell.2022.874839)
Supplement: Supplementary file 1 [file Table1.XLS]

## Sheet: TCGA_UVM
id	TCGA-VD-A8KF-01A-11R-A405-07	TCGA-V4-A9E5-01A-11R-A405-07	TCGA-V4-A9F3-01A-11R-A405-07	TCGA-WC-A882-01A-11R-A405-07	TCGA-WC-A884-01A-11R-A405-07	TCGA-V4-A9EL-01A-11R-A405-07	TCGA-V4-A9EW-01A-11R-A405-07	TCGA-V4-A9ET-01A-11R-A405-07	TCGA-WC-A88A-01A-11R-A405-07	TCGA-V4-A9F8-01A-11R-A405-07	TCGA-VD-A8KI-01A-11R-A405-07	TCGA-YZ-A983-01A-11R-A405-07	TCGA-VD-AA8N-01A-11R-A405-07	TCGA-VD-A8K9-01A-11R-A405-07	TCGA-WC-A87T-01A-11R-A405-07	TCGA-V4-A9EF-01A-21R-A405-07	TCGA-VD-AA8S-01B-11R-A405-07	TCGA-WC-A888-01A-11R-A405-07	TCGA-WC-A881-01A-12R-A405-07	TCGA-V4-A9EZ-01A-11R-A405-07	TCGA-V4-A9F1-01A-11R-A405-07	TCGA-V4-A9EY-01A-11R-A405-07	TCGA-VD-A8KJ-01A-11R-A405-07	TCGA-V4-A9EC-01A-11R-A405-07	TCGA-V4-A9F7-01A-11R-A405-07	TCGA-VD-AA8M-01A-11R-A405-07	TCGA-VD-A8KB-01A-11R-A405-07	TCGA-V4-A9ES-01A-11R-A405-07	TCGA-VD-A8KH-01A-11R-A405-07	TCGA-V4-A9E7-01A-11R-A405-07	TCGA-WC-A883-01A-12R-A405-07	TCGA-WC-A885-01A-11R-A405-07	TCGA-V3-A9ZX-01A-11R-A405-07	TCGA-V4-A9EA-01A-11R-A405-07	TCGA-V4-A9EK-01A-11R-A405-07	TCGA-WC-A87W-01A-11R-A405-07	TCGA-V4-A9EU-01A-11R-A405-07	TCGA-VD-AA8P-01A-11R-A405-07	TCGA-YZ-A984-01A-11R-A405-07	TCGA-V4-A9EX-01A-11R-A405-07	TCGA-VD-A8KM-01A-11R-A405-07	TCGA-VD-AA8T-01A-11R-A405-07	TCGA-VD-A8KN-01A-11R-A405-07	TCGA-V4-A9EH-01A-11R-A405-07	TCGA-V4-A9F4-01A-11R-A405-07	TCGA-V4-A9EI-01A-11R-A405-07	TCGA-V4-A9F0-01A-11R-A405-07	TCGA-RZ-AB0B-01A-11R-A405-07	TCGA-V4-A9ED-01A-11R-A405-07
aDCs	0.424031	0.514654	0.628105	0.511307	0.552205	0.507028	0.477234	0.492561	0.500421	0.489033	0.457855	0.491273	0.493104	0.560665	0.450373	0.477985	0.483325	0.513253	0.485385	0.732273	0.477678	0.491257	0.474247	0.463363	0.456226	0.48459	0.424944	0.469197	0.475944	0.45653	0.456795	0.469137	0.526852	0.505913	0.506816	0.432892	0.491709	0.468046	0.442829	0.49397	0.72079	0.412404	0.629688	0.545585	0.497366	0.479486	0.46985	0.451559	0.488
APC_co_inhibition	0.664505	0.742216	0.788121	0.783562	0.743108	0.806385	0.686854	0.728311	0.693404	0.686049	0.711249	0.648332	0.747234	0.734711	0.659114	0.679017	0.723671	0.828908	0.746556	0.75215	0.7048	0.762702	0.683173	0.661984	0.652239	0.702362	0.721013	0.611636	0.609609	0.628817	0.666412	0.688541	0.794728	0.655001	0.767637	0.692769	0.70903	0.693164	0.684703	0.660994	0.851156	0.63702	0.785493	0.820029	0.707767	0.683958	0.730916	0.702301	0.738788
APC_co_stimulation	0.615864	0.601121	0.651219	0.568952	0.608125	0.663353	0.515647	0.45518	0.518804	0.600357	0.572585	0.57335	0.651454	0.514047	0.521551	0.635069	0.542161	0.714236	0.570263	0.61713	0.618573	0.624665	0.554277	0.561403	0.530914	0.509884	0.520503	0.568206	0.528788	0.515547	0.595345	0.502752	0.690179	0.509385	0.59508	0.496439	0.61141	0.596931	0.52962	0.605348	0.749328	0.561528	0.645338	0.621809	0.595089	0.628059	0.616788	0.556365	0.630752
B_cells	0.582472	0.606603	0.636765	0.640007	0.596131	0.667935	0.599751	0.549112	0.625255	0.590236	0.586674	0.565808	0.665705	0.557495	0.509266	0.599446	0.59064	0.754886	0.595496	0.552001	0.559114	0.589625	0.540172	0.607569	0.5431	0.588669	0.532672	0.562826	0.616251	0.528404	0.574166	0.550117	0.670991	0.656816	0.641183	0.580055	0.590991	0.654943	0.572416	0.56092	0.801676	0.578983	0.624512	0.600532	0.571461	0.53856	0.614997	0.571389	0.599488
CCR	0.538202	0.547232	0.604429	0.585826	0.607113	0.610525	0.532609	0.532396	0.545343	0.571584	0.563046	0.530823	0.596785	0.520763	0.488882	0.540915	0.55478	0.624356	0.534431	0.570903	0.567434	0.561649	0.525962	0.531069	0.496606	0.554619	0.50619	0.509901	0.513356	0.511841	0.561477	0.510281	0.609449	0.520636	0.568351	0.520357	0.561138	0.545103	0.542063	0.553525	0.661699	0.543515	0.598919	0.579928	0.549101	0.558587	0.583107	0.559727	0.597116
CD8+_T_cells	0.676311	0.569096	0.936303	0.60653	0.745546	0.884799	0.589085	0.493255	0.685366	0.59612	0.770549	0.587326	0.783977	0.446979	0.438542	0.700079	0.650785	0.921496	0.605936	0.565721	0.637309	0.594337	0.520682	0.589845	0.429487	0.634908	0.422808	0.431602	0.496368	0.460456	0.553957	0.505233	0.882066	0.501312	0.764964	0.581337	0.684154	0.542263	0.616869	0.63006	0.956671	0.621622	0.830728	0.75327	0.62716	0.736324	0.735848	0.715836	0.777964
Check-point	0.573043	0.549907	0.67765	0.611528	0.619735	0.684954	0.531037	0.493463	0.571199	0.588465	0.600784	0.560004	0.643084	0.535305	0.498987	0.582257	0.545115	0.714901	0.563288	0.586225	0.590435	0.574476	0.532329	0.532799	0.515567	0.540139	0.523792	0.506579	0.532659	0.495551	0.553189	0.492835	0.679793	0.535319	0.583058	0.509859	0.606339	0.533261	0.544004	0.575439	0.752116	0.535719	0.656289	0.627816	0.560602	0.595316	0.604138	0.579132	0.628116
Cytolytic_activity	0.699159	0.67345	0.906624	0.73696	0.776905	0.917422	0.593508	0.627915	0.745386	0.755127	0.785715	0.654953	0.85184	0.569217	0.597609	0.686188	0.689761	0.901632	0.711297	0.722536	0.708549	0.688591	0.609663	0.66177	0.481269	0.694264	0.513671	0.533538	0.552421	0.648682	0.733546	0.530494	0.834426	0.626678	0.746425	0.587114	0.732543	0.66036	0.708907	0.709218	0.946795	0.654185	0.891034	0.792525	0.717007	0.732645	0.751292	0.755142	0.80743
DCs	0.581283	0.636093	0.671779	0.736668	0.692955	0.678019	0.526865	0.575269	0.627375	0.695466	0.674321	0.583642	0.679449	0.473189	0.510659	0.653464	0.656264	0.754282	0.540364	0.655096	0.594768	0.673801	0.518999	0.520123	0.508247	0.620029	0.579337	0.532219	0.486481	0.591432	0.5889	0.605977	0.718227	0.586462	0.622976	0.527618	0.616675	0.620906	0.603351	0.54178	0.771076	0.573522	0.683262	0.651237	0.606338	0.59008	0.612235	0.544409	0.719075
HLA	0.858414	0.839893	0.928637	0.903969	0.906403	0.939501	0.824083	0.841916	0.855398	0.875711	0.835965	0.8393	0.904747	0.833409	0.758336	0.827788	0.863401	0.939178	0.827828	0.844729	0.893609	0.863776	0.821904	0.822814	0.806964	0.825086	0.76531	0.804677	0.800469	0.784391	0.816651	0.78614	0.895339	0.857171	0.910434	0.82742	0.865684	0.837331	0.796362	0.849143	0.960615	0.842093	0.889508	0.871819	0.84175	0.883964	0.908171	0.856897	0.899456
iDCs	0.15114	0.324284	0.38865	0.0342852	0.492241	0.351157	0.0085921	0.0355568	0.0287235	0.0361748	0.476142	0.202378	0.0462167	0.00768892	0.316625	0.305543	0.231325	0.453357	0.408119	0.0414988	0.416444	0.255222	0.370625	0.0281412	0	0.0287354	0.0179804	0.0089605	0.00144984	0.0231499	0.160345	0.0427228	0.26587	0.371677	0.459255	0.143727	0.155075	0.430782	0.218686	0.328699	0.544991	0.131026	0.536883	0.19341	0.442096	0.00270954	0.252335	0.398128	0.228463
Inflammation-promoting	0.595652	0.577091	0.784273	0.642922	0.664726	0.767918	0.552214	0.487129	0.661187	0.611631	0.652027	0.509615	0.706916	0.556942	0.470235	0.589214	0.538237	0.80653	0.611212	0.592739	0.579589	0.557135	0.496659	0.545645	0.437016	0.590676	0.46123	0.478071	0.48068	0.495151	0.587946	0.409281	0.726938	0.51702	0.667484	0.497011	0.620298	0.518517	0.526644	0.594522	0.846595	0.518349	0.725539	0.713354	0.589587	0.645633	0.642545	0.64216	0.65804
Macrophages	0.677414	0.760918	0.741185	0.758607	0.795241	0.7621	0.73213	0.735736	0.721686	0.791921	0.738439	0.688588	0.793943	0.716102	0.683564	0.757918	0.747116	0.792592	0.743727	0.769895	0.800198	0.762612	0.756326	0.730827	0.677745	0.736538	0.713154	0.679074	0.748617	0.703885	0.7961	0.699994	0.758406	0.725916	0.788104	0.637506	0.764136	0.76286	0.724454	0.761717	0.817643	0.710999	0.80188	0.773331	0.740712	0.728889	0.805464	0.740323	0.754503
Mast_cells	0.258859	0.218985	0.182734	0.505086	0.483627	0.220719	0.404583	0.21618	0.477907	0.218161	0.346002	0.160934	0.466812	0.287715	0.168148	0.188411	0.287415	0.375815	0.17327	0.514278	0.427803	0.5015	0.160506	0.446926	0.210836	0.301218	0.175924	0.26843	0.249914	0.318657	0.252896	0.232651	0.300666	0.243522	0.206236	0.158683	0.207168	0.194242	0.634295	0.201184	0.340561	0.231943	0.166052	0.347483	0.172549	0.139939	0.345854	0.192009	0.188838
MHC_class_I	0.973804	0.949567	0.99985	0.969952	0.97628	0.999549	0.95718	0.952608	0.968288	0.979078	0.992004	0.966064	0.987591	0.980976	0.93621	0.974458	0.95971	0.998284	0.956562	0.980881	0.984078	0.958106	0.960704	0.944903	0.94997	0.96309	0.945984	0.975716	0.959419	0.961478	0.95081	0.947906	0.999035	0.963992	0.991159	0.934125	0.991381	0.977301	0.948072	0.987505	0.999921	0.963816	0.997019	0.991883	0.962773	0.99121	0.986084	0.991584	0.985914
Neutrophils	0.643868	0.659487	0.675719	0.7044	0.69603	0.688859	0.62626	0.631425	0.659236	0.697915	0.645599	0.663603	0.722683	0.645491	0.592347	0.648387	0.653373	0.713417	0.660293	0.679129	0.660205	0.67958	0.633277	0.637206	0.59542	0.648029	0.612705	0.60589	0.6091	0.634557	0.638163	0.566461	0.680261	0.642473	0.67482	0.658759	0.659403	0.677066	0.631675	0.63283	0.737367	0.625168	0.687114	0.681747	0.675924	0.635489	0.67731	0.653727	0.710184
NK_cells	0.556968	0.340252	0.60883	0.336387	0.547803	0.657648	0.254636	0.292856	0.395115	0.45352	0.44639	0.312679	0.375403	0.212259	0.376266	0.303125	0.48925	0.526691	0.49802	0.476307	0.441243	0.30644	0.533487	0.510652	0.275699	0.317589	0.242837	0.499485	0.443334	0.326807	0.568313	0.313023	0.568872	0.432715	0.384075	0.209299	0.489915	0.58714	0.476113	0.436646	0.606741	0.214966	0.534902	0.595353	0.46415	0.506869	0.440004	0.250397	0.665397
Parainflammation	0.735306	0.753959	0.808512	0.807063	0.811749	0.813053	0.764973	0.738376	0.741797	0.771472	0.75889	0.736575	0.794659	0.772554	0.683897	0.741409	0.743209	0.823873	0.750773	0.808799	0.774598	0.764231	0.734949	0.747912	0.697281	0.779738	0.709975	0.721918	0.724489	0.709342	0.752168	0.730097	0.805473	0.76068	0.777975	0.728588	0.783649	0.756279	0.761516	0.776344	0.826947	0.725617	0.801089	0.817653	0.747894	0.769044	0.783878	0.772897	0.78819
pDCs	0.598061	0.619478	0.711557	0.721393	0.720451	0.69707	0.577442	0.600715	0.633571	0.64891	0.671778	0.559255	0.743241	0.587664	0.549213	0.621606	0.636567	0.716134	0.654584	0.669094	0.674142	0.642102	0.560678	0.590316	0.496483	0.612972	0.552792	0.570996	0.53011	0.576929	0.594116	0.567132	0.665977	0.59538	0.676682	0.558274	0.645891	0.600741	0.606346	0.620827	0.786573	0.57416	0.719833	0.654953	0.644678	0.648372	0.660949	0.599756	0.67249
T_cell_co-inhibition	0.564484	0.554428	0.725808	0.603875	0.61299	0.728985	0.513458	0.518403	0.583021	0.567235	0.603831	0.546835	0.681437	0.524742	0.46629	0.542893	0.535712	0.743154	0.542133	0.604918	0.599566	0.601391	0.483895	0.501075	0.494464	0.535813	0.496107	0.475973	0.51138	0.488102	0.515369	0.520341	0.707856	0.513385	0.628802	0.497827	0.603985	0.540235	0.516853	0.518939	0.79406	0.472707	0.692712	0.618035	0.52764	0.583191	0.607489	0.591764	0.617497
T_cell_co-stimulation	0.522855	0.477706	0.692192	0.594428	0.630742	0.698737	0.44896	0.384407	0.543467	0.515698	0.516711	0.523584	0.677759	0.473724	0.435224	0.548266	0.505589	0.738606	0.514534	0.535256	0.55165	0.472328	0.501646	0.448204	0.451149	0.488747	0.458639	0.438978	0.468215	0.467074	0.515503	0.452385	0.717174	0.399901	0.578962	0.418941	0.610202	0.481507	0.551374	0.582277	0.769639	0.4933	0.665108	0.600694	0.535015	0.612401	0.588007	0.590389	0.613625
T_helper_cells	0.778891	0.880164	0.906641	0.918097	0.93944	0.911347	0.796004	0.883777	0.830276	0.895138	0.835719	0.830062	0.933451	0.808767	0.728932	0.858916	0.883064	0.934449	0.851976	0.868803	0.879356	0.921234	0.829397	0.825713	0.70999	0.848886	0.842635	0.708659	0.726056	0.727268	0.773971	0.835719	0.914532	0.875767	0.91042	0.842303	0.86664	0.824287	0.804798	0.802255	0.958311	0.752604	0.932357	0.87465	0.894615	0.812617	0.884894	0.78393	0.911989
Tfh	0.40022	0.351017	0.685049	0.392057	0.531385	0.580016	0.359099	0.0452137	0.425962	0.344822	0.465728	0.282188	0.471997	0.373021	0.095226	0.399839	0.170333	0.765181	0.315584	0.221084	0.415489	0.382798	0.132782	0.154239	0.0984246	0.36448	0.146881	0.116571	0.333842	0.143612	0.383674	0.0530652	0.674188	0.273167	0.504549	0.214881	0.440237	0.172772	0.175756	0.317006	0.815522	0.172446	0.590433	0.520044	0.346547	0.48237	0.464904	0.470012	0.413023
Th1_cells	0.413978	0.517126	0.643177	0.555964	0.568208	0.651101	0.497474	0.454686	0.534328	0.49598	0.503199	0.501392	0.574544	0.428359	0.464217	0.462473	0.493133	0.679256	0.47685	0.547077	0.510896	0.39296	0.445498	0.474046	0.456108	0.496081	0.438848	0.426876	0.401553	0.409897	0.45256	0.415252	0.598824	0.429438	0.576983	0.482719	0.501863	0.457072	0.40992	0.457436	0.704882	0.42827	0.612193	0.536429	0.491235	0.526251	0.528639	0.504532	0.558706
Th2_cells	0.38447	0.323266	0.471351	0.483489	0.449962	0.611085	0.388748	0.396935	0.412147	0.442375	0.430513	0.379484	0.489969	0.346543	0.376623	0.466062	0.425957	0.562526	0.4033	0.367207	0.40119	0.346476	0.346263	0.32973	0.325462	0.418192	0.356791	0.403801	0.390526	0.430067	0.367959	0.399471	0.552893	0.379205	0.512948	0.457919	0.418068	0.390748	0.41912	0.424705	0.640366	0.358891	0.44985	0.516054	0.4044	0.427298	0.399165	0.423957	0.504636
TIL	0.634533	0.619696	0.776753	0.68154	0.714166	0.758052	0.584115	0.57866	0.644651	0.654743	0.664423	0.624557	0.72879	0.571108	0.561896	0.634844	0.641776	0.803941	0.622171	0.643776	0.664268	0.63701	0.595722	0.59058	0.548824	0.62936	0.550792	0.547741	0.563108	0.573056	0.618722	0.556326	0.754935	0.589905	0.706098	0.58506	0.667442	0.599666	0.619496	0.638294	0.848966	0.605298	0.740596	0.698464	0.645895	0.657105	0.684571	0.63774	0.699244
Treg	0.738337	0.722204	0.787259	0.736914	0.762515	0.790815	0.734844	0.713635	0.743105	0.730326	0.755008	0.738264	0.770809	0.739679	0.710479	0.738682	0.723498	0.789692	0.730909	0.730539	0.750105	0.725607	0.736047	0.711595	0.727056	0.737225	0.7035	0.710214	0.727035	0.711206	0.723898	0.71152	0.791697	0.707968	0.747195	0.717567	0.766514	0.734134	0.721269	0.746691	0.811344	0.72528	0.781849	0.750936	0.737637	0.760818	0.760995	0.755681	0.75336
Type_I_IFN_Reponse	0.679586	0.657339	0.808129	0.766011	0.748863	0.805557	0.69434	0.672453	0.69203	0.741069	0.715775	0.648895	0.7244	0.773692	0.642691	0.667476	0.660413	0.795853	0.690764	0.819219	0.73309	0.670729	0.654067	0.652677	0.619791	0.73027	0.627387	0.689157	0.675513	0.652619	0.663893	0.647413	0.75224	0.678218	0.733581	0.684529	0.745711	0.712629	0.719341	0.784075	0.799716	0.653843	0.75176	0.856441	0.680256	0.749198	0.729972	0.718152	0.742006
Type_II_IFN_Reponse	0.724437	0.690377	0.705159	0.748595	0.722404	0.695808	0.715051	0.697991	0.701081	0.724958	0.697147	0.674755	0.695594	0.66187	0.629793	0.679137	0.733386	0.676078	0.637089	0.692617	0.728514	0.695979	0.673541	0.737404	0.652929	0.709482	0.696203	0.700734	0.688013	0.638936	0.651446	0.673786	0.70012	0.702455	0.68225	0.716049	0.656084	0.752365	0.749825	0.673442	0.75444	0.697773	0.736303	0.661817	0.728319	0.613227	0.731068	0.698029	0.757783
[truncated: 31 more columns]

## Sheet: GSE22138
id	GSM550623	GSM550624	GSM550625	GSM550626	GSM550627	GSM550628	GSM550629	GSM550630	GSM550631	GSM550632	GSM550633	GSM550634	GSM550635	GSM550636	GSM550637	GSM550638	GSM550639	GSM550640	GSM550641	GSM550642	GSM550643	GSM550644	GSM550645	GSM550646	GSM550647	GSM550648	GSM550649	GSM550650	GSM550651	GSM550652	GSM550653	GSM550654	GSM550655	GSM550656	GSM550657	GSM550658	GSM550659	GSM550660	GSM550661	GSM550662	GSM550663	GSM550664	GSM550665	GSM550666	GSM550667	GSM550668	GSM550669	GSM550670	GSM550671
aDCs	0.439768	0.360487	0.414418	0.442288	0.520712	0.457371	0.456363	0.384723	0.455017	0.463424	0.406814	0.44302	0.368401	0.411269	0.425828	0.411267	0.399281	0.457918	0.439243	0.423439	0.437699	0.458551	0.463659	0.385284	0.436246	0.439543	0.43136	0.450129	0.452928	0.431928	0.469742	0.452569	0.441308	0.451053	0.408348	0.453949	0.449879	0.38823	0.440792	0.442214	0.417936	0.403703	0.46969	0.410459	0.435458	0.392158	0.44369	0.536021	0.446699
APC_co_inhibition	0.518351	0.387223	0.423075	0.373552	0.47593	0.389892	0.36172	0.445015	0.384098	0.448713	0.391361	0.429001	0.377272	0.430447	0.387351	0.409677	0.462707	0.4005	0.398356	0.389742	0.409625	0.391093	0.387246	0.424535	0.383646	0.40356	0.374923	0.496951	0.392028	0.426973	0.427725	0.403022	0.39266	0.403067	0.368313	0.419658	0.402591	0.395978	0.433473	0.45782	0.468101	0.429827	0.387969	0.373769	0.485888	0.368318	0.398882	0.437855	0.454611
APC_co_stimulation	0.39525	0.216849	0.26448	0.174481	0.268683	0.227257	0.235963	0.243598	0.222089	0.198542	0.215544	0.203711	0.21594	0.223001	0.258512	0.192799	0.326194	0.227969	0.247945	0.292169	0.215167	0.246308	0.21025	0.25646	0.213117	0.227754	0.20846	0.285548	0.221345	0.229201	0.236167	0.196453	0.237411	0.220848	0.229937	0.223624	0.252384	0.226926	0.212872	0.266172	0.280178	0.265244	0.188033	0.233099	0.358493	0.22147	0.212575	0.261509	0.250095
B_cells	0.379954	0.347557	0.331424	0.340419	0.348384	0.356465	0.360602	0.365583	0.366076	0.367409	0.345078	0.397883	0.348328	0.370858	0.344916	0.376801	0.366438	0.373367	0.355034	0.339442	0.361294	0.366373	0.352124	0.375058	0.356528	0.373366	0.35889	0.367654	0.391352	0.358039	0.377599	0.365976	0.326799	0.368691	0.319857	0.381127	0.376985	0.340279	0.369079	0.423961	0.404774	0.360681	0.360742	0.376183	0.414756	0.392744	0.359605	0.348425	0.370458
CCR	0.416735	0.309057	0.32136	0.309225	0.41488	0.329874	0.335457	0.34537	0.335845	0.376461	0.323451	0.325861	0.319806	0.329709	0.30581	0.326069	0.385347	0.316357	0.348378	0.339186	0.355723	0.314369	0.320637	0.33787	0.327639	0.334221	0.317902	0.383115	0.315024	0.335307	0.322814	0.322939	0.316204	0.31901	0.318955	0.324113	0.327835	0.302378	0.35978	0.386949	0.389111	0.340599	0.339207	0.326982	0.396166	0.322591	0.34054	0.353008	0.336801
CD8+_T_cells	0.943361	0.109556	0.120649	0.102301	0.764771	0.122016	0.134318	0.737486	0.0983053	0.144464	0.125906	0.111817	0.125065	0.11413	0.10493	0.138418	0.86119	0.110082	0.539917	0.101355	0.114393	0.118125	0.134055	0.0880536	0.0826912	0.0884217	0.103089	0.381725	0.0948355	0.0946778	0.113394	0.118914	0.0987785	0.115286	0.100461	0.0855827	0.477461	0.102616	0.548434	0.863608	0.887634	0.747001	0.116496	0.116969	0.97338	0.124697	0.16644	0.526248	0.19567
Check-point	0.440646	0.255757	0.271117	0.247684	0.329332	0.269691	0.289222	0.309864	0.263061	0.295919	0.268964	0.257618	0.246284	0.256306	0.267812	0.267034	0.385574	0.284527	0.315252	0.291867	0.284462	0.279091	0.273862	0.266878	0.252395	0.269822	0.265648	0.336722	0.263665	0.263303	0.272824	0.259249	0.276158	0.275779	0.239508	0.261106	0.260647	0.258479	0.285384	0.352923	0.364952	0.3011	0.25475	0.275457	0.409663	0.267058	0.263509	0.288196	0.282784
Cytolytic_activity	0.84358	0.19309	0.199055	0.167844	0.708086	0.218422	0.252046	0.563409	0.244004	0.373043	0.21097	0.193017	0.210832	0.265694	0.219511	0.255595	0.675376	0.189489	0.311788	0.224432	0.51449	0.211375	0.208592	0.402253	0.176684	0.245543	0.236814	0.746637	0.244921	0.243982	0.26071	0.179483	0.296516	0.213963	0.184485	0.239399	0.421044	0.244683	0.36163	0.670978	0.743999	0.581286	0.248347	0.345395	0.844083	0.251084	0.286956	0.431551	0.432029
DCs	0.270874	0.202361	0.242774	0.188551	0.256365	0.18474	0.179275	0.279092	0.206859	0.230102	0.216389	0.214704	0.208285	0.228317	0.209648	0.280405	0.272254	0.206798	0.23368	0.269168	0.317912	0.220726	0.23267	0.234224	0.293416	0.275401	0.26265	0.258525	0.217072	0.25569	0.226649	0.226619	0.225182	0.21793	0.212253	0.240057	0.220119	0.198294	0.300754	0.248453	0.274117	0.238563	0.248696	0.245155	0.285288	0.247391	0.248505	0.239911	0.258172
HLA	0.892362	0.599213	0.680916	0.728396	0.782901	0.692818	0.772335	0.813073	0.760657	0.81004	0.767173	0.723753	0.657183	0.684231	0.651933	0.75524	0.879548	0.701903	0.80043	0.812987	0.748649	0.687235	0.70358	0.731468	0.708261	0.764861	0.671108	0.816397	0.67406	0.778633	0.708682	0.734117	0.713507	0.713965	0.663996	0.645811	0.72992	0.630473	0.784509	0.836562	0.817419	0.801652	0.790136	0.742169	0.845416	0.725637	0.795668	0.790249	0.775622
iDCs	0.082618	0.0985262	0.0917715	0.0748126	0.0858738	0.0998415	0.097198	0.09547	0.10199	0.0768399	0.0936742	0.084903	0.0965216	0.0927424	0.0977618	0.0951523	0.0978635	0.0969481	0.0910727	0.0981442	0.0845196	0.0842462	0.09762	0.119202	0.0771547	0.116387	0.0854021	0.280998	0.088495	0.0957129	0.0927554	0.0904112	0.0912151	0.093121	0.0960867	0.0981459	0.0905746	0.0994586	0.188175	0.0890384	0.0979041	0.101812	0.0793945	0.0908512	0.0852985	0.0904001	0.0983991	0.097006	0.158693
Inflammation-promoting	0.622415	0.177193	0.26457	0.167735	0.440866	0.183864	0.207008	0.455719	0.216442	0.292524	0.182981	0.197126	0.239874	0.273802	0.195372	0.212338	0.533981	0.18654	0.269907	0.234355	0.442537	0.173042	0.195491	0.235171	0.180663	0.193094	0.180231	0.409601	0.176224	0.198016	0.315659	0.183209	0.19637	0.197174	0.209111	0.192764	0.272925	0.164734	0.311772	0.524234	0.530257	0.411483	0.191289	0.216322	0.562877	0.222836	0.201206	0.355101	0.25787
Macrophages	0.699144	0.557186	0.596529	0.59712	0.677825	0.517856	0.610418	0.577554	0.659751	0.75408	0.628684	0.580174	0.526488	0.609744	0.570898	0.632817	0.592021	0.598323	0.664123	0.628283	0.631777	0.636008	0.631314	0.590773	0.648278	0.607459	0.617285	0.72857	0.575102	0.620443	0.56799	0.609154	0.575438	0.593549	0.591954	0.570376	0.599935	0.582568	0.659799	0.733478	0.641725	0.592668	0.733034	0.63062	0.663148	0.574606	0.68132	0.636646	0.639123
Mast_cells	0.0108982	0.025436	0.0197339	0.00466648	0.0460093	0.0207171	0.0346658	0.0176797	0.0157719	0.00968905	0.0172897	0.0150175	0.0196177	0.0175129	0.0192091	0.0217835	0.0214779	0.0209315	0.0125018	0.0205448	0.0101168	0.0298998	0.00994536	0.00778531	0.0301114	0.0050883	0.022998	0	0.0156199	0.0137963	0.0142854	0.0131277	0.0151956	0.0168185	0.0172646	0.0176478	0.0148803	0.0159353	0.0137161	0.008703	0.0134025	0.0183924	0.015375	0.0123264	0.0123444	0.0116504	0.0127746	0.0136401	0.0155194
MHC_class_I	1	0.914841	0.981384	0.948542	0.981732	0.9158	0.963579	0.995261	0.95524	0.991031	0.969098	0.970331	0.970168	0.987277	0.932855	0.947867	0.996747	0.932001	0.969174	0.971296	0.975324	0.914772	0.916132	0.952688	0.941035	0.970598	0.905882	0.997237	0.836143	0.971615	0.933923	0.889049	0.948647	0.915007	0.90707	0.949659	0.937925	0.890796	0.986612	0.998373	0.997638	0.987325	0.930546	0.943541	0.999265	0.961484	0.959997	0.984054	0.947927
Neutrophils	0.465561	0.379826	0.403121	0.47954	0.53281	0.408566	0.403319	0.448414	0.420428	0.444874	0.400966	0.404086	0.402464	0.40354	0.404108	0.404111	0.552302	0.412555	0.456728	0.465215	0.466762	0.424375	0.39919	0.453041	0.390903	0.438239	0.393925	0.465788	0.397764	0.423822	0.418838	0.400631	0.408203	0.394395	0.392225	0.390539	0.424073	0.377926	0.407709	0.492549	0.513358	0.476114	0.427663	0.433365	0.567431	0.408655	0.419488	0.461764	0.419801
NK_cells	0.399863	0.095887	0.0373209	0.0421576	0.413953	0.0651845	0.0412638	0.0359014	0.0453645	0.0409484	0.0602426	0.0577191	0.0600849	0.530033	0.524303	0.0356385	0.575456	0.0181844	0.138313	0.339562	0.0242828	0.464054	0.021181	0.0453645	0.0371632	0.0208656	0.0341139	0.0438399	0.0250714	0.051095	0.650583	0.0184998	0.119229	0.267853	0.0288041	0.138208	0.264435	0.0395815	0.0332728	0.161182	0.0280681	0.508426	0.41369	0.0419473	0.0408433	0.0396867	0.0502012	0.0914709	0.237466
Parainflammation	0.647778	0.461758	0.56044	0.497702	0.609384	0.51633	0.555414	0.565118	0.495899	0.60861	0.484297	0.485774	0.525541	0.579793	0.505933	0.464729	0.63329	0.478677	0.537616	0.511002	0.584357	0.468446	0.464488	0.494857	0.491169	0.480008	0.462436	0.563114	0.440812	0.490216	0.576731	0.480325	0.506566	0.528099	0.492884	0.50084	0.497105	0.453342	0.493406	0.597328	0.610163	0.552277	0.473772	0.479767	0.636695	0.468784	0.513083	0.625965	0.499187
pDCs	0.557455	0.32805	0.362568	0.352071	0.459177	0.352445	0.378638	0.391335	0.404192	0.461845	0.377891	0.383856	0.383078	0.416356	0.37763	0.402687	0.465816	0.364609	0.409053	0.421707	0.429255	0.372102	0.381421	0.382681	0.369822	0.389785	0.350469	0.506782	0.346542	0.38808	0.352415	0.398231	0.352238	0.364327	0.348837	0.388447	0.382473	0.349629	0.477232	0.464545	0.459932	0.399261	0.408286	0.369269	0.463523	0.397294	0.388947	0.390225	0.379035
T_cell_co-inhibition	0.475208	0.152936	0.194552	0.172804	0.321115	0.183211	0.202798	0.246771	0.183635	0.275422	0.186449	0.177331	0.152896	0.178164	0.172979	0.184391	0.378504	0.182868	0.258055	0.246423	0.200713	0.180366	0.172191	0.179941	0.171001	0.193823	0.162949	0.295199	0.173575	0.204752	0.223654	0.163904	0.185505	0.191891	0.159171	0.178609	0.19901	0.143746	0.237795	0.320997	0.363245	0.215121	0.179072	0.179224	0.366952	0.163256	0.200724	0.220239	0.228152
T_cell_co-stimulation	0.336575	0.152426	0.164207	0.135969	0.24777	0.132534	0.160022	0.228885	0.151317	0.148281	0.117603	0.130322	0.136615	0.154625	0.132818	0.154874	0.319184	0.178057	0.266159	0.20377	0.182222	0.169039	0.128934	0.168453	0.113378	0.138847	0.133019	0.309788	0.167695	0.122892	0.14067	0.137312	0.118073	0.117418	0.137003	0.134594	0.133602	0.123771	0.182746	0.280162	0.30613	0.242479	0.166342	0.177556	0.352842	0.146902	0.147797	0.164505	0.166496
T_helper_cells	0.0759093	0.0364271	0.0442079	0.0653422	0.27495	0.040633	0.0747527	0.0484663	0.0494652	0.439608	0.0416844	0.0405804	0.0447862	0.042841	0.0330099	0.0446285	0.305705	0.0452594	0.304969	0.0503589	0.162654	0.0439976	0.0329573	0.0283835	0.0369529	0.0203399	0.0466263	0.104562	0.047152	0.0477829	0.0377415	0.0448914	0.0426307	0.0477303	0.0483086	0.0418947	0.0423153	0.0414741	0.287515	0.333306	0.322634	0.05651	0.34545	0.213545	0.413847	0.0391609	0.128903	0.0606632	0.0376889
Tfh	0.334209	0.0524682	0.046036	0.0322869	0.141401	0.0491105	0.0449242	0.229605	0.0593705	0.038075	0.0494988	0.137081	0.050954	0.0478543	0.0523139	0.0495138	0.125498	0.0495781	0.0946135	0.0526178	0.0412838	0.0448391	0.047191	0.0457065	0.031181	0.0469817	0.174084	0.163019	0.0478229	0.0466348	0.0480758	0.0486016	0.0900742	0.0493558	0.0503357	0.0480989	0.0461811	0.0484368	0.130661	0.256577	0.114603	0.0529641	0.0445891	0.0437732	0.202389	0.0683519	0.0447533	0.0658937	0.126784
Th1_cells	0.29288	0.178706	0.156325	0.0905134	0.154778	0.191158	0.226516	0.171156	0.18581	0.203868	0.087061	0.158931	0.147347	0.106088	0.221388	0.154302	0.376717	0.229254	0.156743	0.150823	0.184908	0.199159	0.212981	0.16245	0.15468	0.1579	0.214954	0.26809	0.220013	0.147594	0.1667	0.207169	0.202787	0.219834	0.149742	0.201003	0.224562	0.191673	0.156578	0.304138	0.299574	0.170033	0.175835	0.165888	0.430754	0.153703	0.16302	0.157061	0.149271
Th2_cells	0.64166	0.37956	0.315529	0.357984	0.438141	0.391451	0.367292	0.413773	0.335467	0.364874	0.38927	0.327309	0.357574	0.376604	0.378144	0.383484	0.461788	0.380119	0.372802	0.377473	0.367654	0.368348	0.379818	0.347525	0.359016	0.385892	0.373134	0.426339	0.382353	0.371568	0.380942	0.382694	0.37009	0.37081	0.372941	0.365059	0.37681	0.375383	0.362583	0.499566	0.450848	0.406109	0.394172	0.415529	0.44129	0.396706	0.372118	0.375283	0.380992
TIL	0.564006	0.301846	0.324156	0.312312	0.534805	0.329927	0.33667	0.42151	0.348586	0.427126	0.319916	0.307504	0.317896	0.328279	0.307288	0.339948	0.540129	0.313542	0.379905	0.379959	0.363319	0.31641	0.323881	0.342019	0.327771	0.329529	0.317363	0.509487	0.312897	0.345558	0.321127	0.329268	0.319932	0.324436	0.314343	0.307317	0.335078	0.309503	0.387669	0.520551	0.538259	0.415724	0.352648	0.333646	0.586896	0.332222	0.349673	0.384464	0.376545
Treg	0.591742	0.519385	0.534512	0.524236	0.566748	0.536771	0.551273	0.553648	0.510137	0.548883	0.526151	0.534379	0.530362	0.528522	0.544453	0.533011	0.593963	0.543033	0.537275	0.550409	0.554788	0.543666	0.535698	0.537112	0.538265	0.537809	0.537918	0.561108	0.540999	0.540926	0.533835	0.533276	0.540031	0.540596	0.518636	0.526947	0.541199	0.528131	0.529866	0.57731	0.571212	0.552265	0.535193	0.529276	0.594058	0.528411	0.535629	0.550736	0.540299
Type_I_IFN_Reponse	0.740645	0.454662	0.685294	0.485564	0.637805	0.47693	0.528497	0.607002	0.485986	0.637815	0.43223	0.558898	0.651404	0.75284	0.539199	0.469208	0.735872	0.481361	0.52578	0.545983	0.589644	0.478466	0.424198	0.523073	0.514451	0.447018	0.43191	0.579407	0.396392	0.495796	0.652544	0.438825	0.470052	0.520392	0.535468	0.502619	0.486559	0.422465	0.525469	0.606253	0.693224	0.515741	0.444463	0.400829	0.717328	0.475514	0.484676	0.746529	0.517964
Type_II_IFN_Reponse	0.616432	0.664079	0.510891	0.576772	0.654027	0.579628	0.559616	0.529823	0.617961	0.697638	0.598771	0.532605	0.552376	0.568701	0.557906	0.549567	0.540241	0.57926	0.596324	0.63292	0.506696	0.503217	0.520855	0.512288	0.579187	0.564395	0.554209	0.487923	0.512799	0.54474	0.504924	0.553429	0.53884	0.520959	0.592336	0.484284	0.529257	0.570167	0.623326	0.57128	0.583603	0.619794	0.536594	0.636857	0.649832	0.516243	0.642202	0.612055	0.523941
[truncated: 14 more columns]
