# Supplementary material for: Integrated Analysis of Genes Associated With Immune Microenvironment and Distant Metastasis in Uveal Melanoma
Source: Front Cell Dev Biol. 2022 Mar 30;10:874839. doi: 10.3389/fcell.2022.874839 (PMC9006059; doi:10.3389/fcell.2022.874839)
Supplement: Supplementary file 2 [file Table2.XLS]

## Sheet: TCGA_UVM
Gene symbol	logFC	AveExpr	t	P.Value	adj.P.Val	B	Regulated
HLA-B	1692.07	746.145	6.61675	4.13e-09	1.38e-06	8.01711	Up
HLA-A	1278.27	849.552	7.69432	3.59e-11	4.53e-08	12.7333	Up
HLA-C	931.619	509.136	7.18819	3.39e-10	2.27e-07	10.4997	Up
CD74	793.609	375.315	7.4763	9.47e-11	8.31e-08	11.768	Up
B2M	737.8	390.439	8.22126	3.42e-12	1.11e-08	15.0806	Up
HLA-E	656.512	389.136	8.24327	3.1e-12	1.11e-08	15.1789	Up
HLA-DRA	385.278	175.265	7.54469	6.99e-11	6.78e-08	12.0703	Up
WARS	213.354	103.458	7.72986	3.07e-11	4.16e-08	12.891	Up
C1QA	156.24	88.4203	7.65207	4.34e-11	4.8e-08	12.5459	Up
C1QB	140.333	73.5152	8.0605	7.02e-12	1.69e-08	14.3628	Up
TMSB4X	135.586	110.271	5.41663	6.48e-07	7.44e-05	3.02562	Up
C1QC	134.97	73.7148	8.66285	4.73e-13	4.36e-09	17.0566	Up
IFITM1	86.1726	60.9915	3.23171	0.00180106	0.0292586	-4.62781	Up
BST2	84.3003	40.8783	5.93338	7.65e-08	1.4e-05	5.12917	Up
HLA-DPB1	77.0611	47.8647	7.37353	1.49e-10	1.2e-07	11.3145	Up
PSMB8	64.741	42.704	8.55026	7.84e-13	4.81e-09	16.5524	Up
TAP1	58.7119	28.7149	7.05702	6.04e-10	3.25e-07	9.92554	Up
CHAC1	58.4901	41.3489	5.15245	1.88e-06	0.000167982	1.98363	Up
LGALS3	57.8317	52.926	4.85242	6.1e-06	0.000426413	0.831959	Up
HTR2B	52.6689	26.6945	6.26623	1.87e-08	4.44e-06	6.52277	Up
TYROBP	50.2013	34.8396	8.14749	4.76e-12	1.28e-08	14.751	Up
IFI27	49.9373	19.4136	4.14405	8.56e-05	0.00322851	-1.72994	Up
RARRES3	48.0493	20.827	5.4981	4.65e-07	5.65e-05	3.3518	Up
STAT1	45.5541	24.106	6.75413	2.27e-09	8.78e-07	8.60922	Up
HLA-DPA1	38.685	20.9306	7.0133	7.31e-10	3.74e-07	9.73467	Up
HLA-F	36.3362	17.7292	6.80152	1.85e-09	7.74e-07	8.8142	Up
LHFPL3-AS1	35.8141	57.3404	3.70242	0.00039566	0.00986554	-3.19574	Up
APOL1	33.3523	12.762	6.12005	3.48e-08	7.39e-06	5.9074	Up
BANCR	32.0129	23.7401	3.4479	0.000912113	0.0179775	-3.98784	Up
LYZ	29.1778	12.1319	6.07053	4.29e-08	8.71e-06	5.70008	Up
LAPTM5	27.8658	16.0065	7.80212	2.22e-11	3.62e-08	13.212	Up
UBE2L6	26.996	19.4444	5.53396	4.01e-07	5.05e-05	3.49609	Up
CD14	26.1686	26.0397	7.54712	6.92e-11	6.78e-08	12.0811	Up
FERMT3	25.9415	40.8149	4.6845	1.16e-05	0.000707305	0.203568	Up
CCL5	25.5395	10.8349	6.23037	2.17e-08	5.01e-06	6.37134	Up
PSMB9	24.5116	10.5092	6.91193	1.14e-09	5.08e-07	9.29321	Up
ECM1	23.0637	14.287	5.38692	7.31e-07	8.18e-05	2.90723	Up
HCP5	22.9069	10.1733	7.55482	6.68e-11	6.72e-08	12.1151	Up
FCER1G	22.3847	16.5099	8.01981	8.42e-12	1.94e-08	14.1813	Up
CDKN1A	21.0319	33.0106	3.45252	0.000898676	0.0177888	-3.97383	Up
HLA-DMA	21.0304	16.3097	7.16921	3.68e-10	2.28e-07	10.4165	Up
HLA-DQB1	20.6096	10.4043	6.30978	1.55e-08	3.84e-06	6.70704	Up
LGMN	19.6653	26.0832	7.68367	3.77e-11	4.53e-08	12.686	Up
NKG7	17.873	7.39182	6.13646	3.24e-08	7.03e-06	5.97622	Up
TYMP	16.7042	11.2942	7.70774	3.39e-11	4.46e-08	12.7928	Up
C2	16.6058	16.9901	7.18764	3.4e-10	2.27e-07	10.4972	Up
C1R	16.2279	9.24945	6.85935	1.44e-09	6.1e-07	9.06487	Up
HLA-DRB6	16.0921	8.12268	5.55506	3.68e-07	4.71e-05	3.58117	Up
PSMB10	15.7	17.7358	6.3437	1.34e-08	3.44e-06	6.85081	Up
IFI35	15.1507	20.9428	5.65957	2.39e-07	3.4e-05	4.0046	Up
ARHGDIB	14.9774	16.897	5.29504	1.06e-06	0.000109052	2.543	Up
LAP3	13.4933	14.5024	4.51403	2.21e-05	0.00116751	-0.421528	Up
CTSS	13.2086	8.39053	6.56829	5.09e-09	1.61e-06	7.80903	Up
HLA-DQA1	11.5762	5.83772	7.34271	1.71e-10	1.31e-07	11.1787	Up
C1S	11.5662	6.13929	6.96537	9.02e-10	4.23e-07	9.52576	Up
GBP2	11.4206	4.45939	3.75509	0.000331392	0.00870471	-3.02685	Up
SLC16A6	10.8573	7.59811	5.11053	2.22e-06	0.000192083	1.82058	Up
AIF1	10.7474	7.10084	8.72798	3.54e-13	3.91e-09	17.3484	Up
BTN3A1	10.7459	7.52691	5.6429	2.56e-07	3.58e-05	3.93681	Up
BTN3A3	10.6369	6.97049	6.47271	7.69e-09	2.2e-06	7.40002	Up
WIPI1	10.4471	12.9051	5.56742	3.5e-07	4.55e-05	3.63106	Up
GBP1	9.61383	3.45107	4.9531	4.12e-06	0.000311395	1.21442	Up
TRAC	9.49298	4.33158	5.86183	1.03e-07	1.78e-05	4.83327	Up
BTN3A2	9.15919	8.14372	6.43266	9.14e-09	2.54e-06	7.22914	Up
FKBP11	8.92661	11.4798	4.98736	3.6e-06	0.000282013	1.3455	Up
UCP2	8.7839	6.84269	6.09136	3.93e-08	8.19e-06	5.78721	Up
TAPBPL	8.7731	8.94395	6.74443	2.37e-09	9.09e-07	8.56728	Up
CXCL9	8.66597	3.03912	4.58753	1.68e-05	0.000951887	-0.153651	Up
VMP1	8.43163	16.4452	5.38047	7.5e-07	8.33e-05	2.88155	Up
CST7	8.23746	3.42753	7.09043	5.21e-10	2.88e-07	10.0716	Up
LCP1	8.05362	4.10235	6.33455	1.39e-08	3.53e-06	6.81202	Up
TNFRSF1B	7.43705	5.40177	8.40569	1.5e-12	6.37e-09	15.9052	Up
IRF1	7.31905	3.30744	6.78291	2e-09	8.08e-07	8.73364	Up
CD53	7.30929	4.12595	6.68587	3.06e-09	1.1e-06	8.31459	Up
RAC2	7.1435	6.11808	4.42023	3.14e-05	0.00150289	-0.75968	Up
RNASE6	7.04178	4.97326	9.22767	3.78e-14	6.96e-10	19.5867	Up
RRM2B	7.00923	8.01179	4.1708	7.78e-05	0.00300325	-1.63768	Up
CD3D	6.90736	2.56386	5.78798	1.41e-07	2.26e-05	4.52932	Up
CORO1A	6.81935	3.83875	5.54351	3.86e-07	4.9e-05	3.53458	Up
PSRC1	6.61716	8.64654	5.03481	2.99e-06	0.000242175	1.52782	Up
GZMA	6.44431	2.55083	5.50573	4.51e-07	5.57e-05	3.38247	Up
AHNAK2	6.37038	8.88844	3.24628	0.00172184	0.0282875	-4.58567	Up
APOL6	6.24337	3.02579	7.17207	3.64e-10	2.28e-07	10.429	Up
CXCL10	6.22751	2.36467	5.31033	9.96e-07	0.000103695	2.60341	Up
SLC15A3	6.16059	5.99577	4.83088	6.63e-06	0.000454292	0.750669	Up
CD2	6.01132	2.27628	5.62398	2.77e-07	3.77e-05	3.86003	Up
HLA-DQB2	5.92512	3.05846	5.72787	1.8e-07	2.72e-05	4.28309	Up
FBXO6	5.88826	9.52966	5.65982	2.39e-07	3.4e-05	4.00561	Up
MPEG1	5.85425	4.01572	7.98648	9.77e-12	2.08e-08	14.0327	Up
ITGB2	5.79147	4.68518	7.01487	7.26e-10	3.74e-07	9.74151	Up
PSMB8-AS1	5.71465	3.21529	8.55229	7.77e-13	4.81e-09	16.5615	Up
TCIRG1	5.62596	10.9071	4.55538	1.89e-05	0.0010521	-0.271124	Up
GIMAP4	5.57968	3.65531	6.76516	2.17e-09	8.55e-07	8.65688	Up
CD8A	5.13291	1.87509	5.85188	1.08e-07	1.84e-05	4.79222	Up
VSIG4	5.02635	3.94743	6.54489	5.63e-09	1.72e-06	7.70875	Up
APOL3	5.00404	2.10823	5.57247	3.43e-07	4.51e-05	3.65146	Up
GBP4	5.00158	2.16885	4.78006	8.06e-06	0.000537608	0.559664	Up
BATF2	4.98499	6.51998	4.05341	0.000118179	0.00411787	-2.03971	Up
CD27	4.87719	1.93553	5.81803	1.24e-07	2.08e-05	4.6528	Up
SECTM1	4.84954	2.85388	6.67447	3.21e-09	1.13e-06	8.26545	Up
TAP2	4.7362	4.36543	6.5761	4.92e-09	1.58e-06	7.84256	Up
GAS6	4.68287	9.30351	3.53882	0.000679619	0.0145243	-3.70955	Up
HLA-DMB	4.61538	2.87646	7.61839	5.04e-11	5.46e-08	12.3966	Up
TRIM22	4.40353	2.94579	5.64476	2.54e-07	3.56e-05	3.94439	Up
CXCL16	4.38107	6.4878	5.34182	8.77e-07	9.34e-05	2.72805	Up
ETV7	4.19873	2.14785	6.19799	2.5e-08	5.65e-06	6.23485	Up
CSF1R	4.19805	5.07814	5.35494	8.32e-07	9e-05	2.78011	Up
PRF1	4.07351	1.8951	5.19713	1.57e-06	0.000147253	2.15808	Up
RAB31	4.05564	3.95718	6.55359	5.42e-09	1.67e-06	7.74604	Up
GZMK	3.95499	1.44415	5.44038	5.88e-07	6.87e-05	3.12051	Up
HCLS1	3.84237	2.6752	6.6531	3.52e-09	1.23e-06	8.17343	Up
COL22A1	3.7123	1.65431	4.50257	2.31e-05	0.00120479	-0.463064	Up
GMFG	3.67077	2.82776	6.42291	9.53e-09	2.61e-06	7.18762	Up
PTPN6	3.57981	2.35073	5.48608	4.88e-07	5.89e-05	3.30356	Up
MAFB	3.39256	3.01687	9.23456	3.66e-14	6.96e-10	19.6176	Up
GIMAP7	3.23741	1.93852	5.45079	5.64e-07	6.62e-05	3.16214	Up
NLRC5	3.01491	1.83813	6.8159	1.74e-09	7.32e-07	8.87647	Up
CELF2	3.01442	2.95205	5.0912	2.39e-06	0.000203357	1.74564	Up
MS4A6A	2.923	1.88425	7.82415	2.02e-11	3.38e-08	13.31	Up
SLAMF8	2.80648	1.39791	7.67815	3.86e-11	4.54e-08	12.6616	Up
PLEK	2.78828	1.55411	6.35898	1.25e-08	3.27e-06	6.9157	Up
DTX3L	2.75566	3.29899	4.77661	8.17e-06	0.000540603	0.546741	Up
ITGAL	2.73831	1.2491	6.40977	1.01e-08	2.73e-06	7.13168	Up
MS4A4A	2.63119	2.24805	6.89881	1.21e-09	5.27e-07	9.2362	Up
MS4A7	2.57772	1.51117	6.7579	2.23e-09	8.76e-07	8.62552	Up
CD48	2.48764	1.94238	3.65628	0.000461555	0.0110317	-3.34232	Up
CALHM2	2.45543	4.48677	3.5704	0.000612946	0.0135014	-3.61168	Up
HCK	2.40464	2.03957	7.18191	3.48e-10	2.28e-07	10.4721	Up
LY86	2.40369	2.37725	5.75291	1.63e-07	2.53e-05	4.38555	Up
EVI2B	2.37357	1.21834	5.83369	1.16e-07	1.97e-05	4.71728	Up
CASP1	2.34379	1.61104	6.7975	1.88e-09	7.74e-07	8.7968	Up
CCL4	2.28034	1.05595	6.38548	1.12e-08	2.97e-06	7.02832	Up
CLIC2	2.27645	1.25445	4.57152	1.78e-05	0.000999302	-0.212189	Up
GZMH	2.249	1.14907	7.04925	6.25e-10	3.32e-07	9.8916	Up
PARP12	2.22474	2.9136	4.93419	4.43e-06	0.00032942	1.14227	Up
FAS	2.16841	2.08261	5.81644	1.25e-07	2.08e-05	4.64626	Up
IDO1	2.14675	0.769077	3.76176	0.000324004	0.00854884	-3.00535	Up
LYN	2.1079	3.43069	4.51897	2.17e-05	0.00115481	-0.403601	Up
IGSF6	2.08815	1.39201	6.52509	6.14e-09	1.85e-06	7.62394	Up
ITPR2	2.06437	2.26223	3.87481	0.000220289	0.00647925	-2.63681	Up
IL10RA	2.00719	1.24112	7.7751	2.51e-11	3.85e-08	13.092	Up
C3AR1	1.98952	1.83846	8.00503	8.99e-12	1.99e-08	14.1154	Up
SH2B3	1.95526	3.597	5.69794	2.04e-07	3e-05	4.16088	Up
IL2RB	1.95499	1.00379	5.65935	2.4e-07	3.4e-05	4.00367	Up
LCK	1.92675	0.780599	6.35687	1.27e-08	3.28e-06	6.90673	Up
PARP9	1.91076	1.72614	6.30185	1.6e-08	3.94e-06	6.67343	Up
MAN1C1	1.9035	2.31874	5.37013	7.82e-07	8.53e-05	2.84045	Up
ADAMDEC1	1.86853	0.668721	5.11997	2.13e-06	0.000186604	1.85723	Up
HLA-J	1.75984	2.09531	3.8652	0.000227699	0.00662666	-2.66845	Up
ISG20	1.72653	1.26988	5.03559	2.98e-06	0.000241783	1.53084	Up
SIGLEC1	1.71443	1.51506	6.64062	3.72e-09	1.28e-06	8.11972	Up
DDX60	1.65258	1.53305	6.05896	4.5e-08	9.08e-06	5.65176	Up
GIMAP6	1.53014	1.27027	6.62688	3.95e-09	1.34e-06	8.06066	Up
SAMD9L	1.48813	1.6851	5.22172	1.42e-06	0.000135938	2.25443	Up
PTPRC	1.47683	0.631131	5.12265	2.11e-06	0.000184918	1.86766	Up
CCR5	1.4764	0.626487	6.41891	9.7e-09	2.64e-06	7.17058	Up
CCR1	1.47156	1.11717	6.9867	8.22e-10	4.09e-07	9.61868	Up
ME1	1.46336	1.3951	4.06817	0.000112174	0.00394866	-1.98959	Up
IRF8	1.451	0.78413	6.73353	2.48e-09	9.35e-07	8.52022	Up
GBP5	1.40965	0.524596	5.19602	1.58e-06	0.000147652	2.15377	Up
SELL	1.37951	0.797781	5.87368	9.82e-08	1.71e-05	4.88215	Up
AOAH	1.35642	1.00166	6.95692	9.37e-10	4.28e-07	9.48895	Up
DOCK10	1.32291	1.16867	4.23196	6.24e-05	0.00257689	-1.42534	Up
KCTD12	1.30656	2.27528	4.62793	1.44e-05	0.000839868	-0.00533933	Up
DRAM1	1.2715	2.51647	4.75169	8.99e-06	0.000579812	0.453532	Up
NCF2	1.26747	1.25722	6.67883	3.15e-09	1.12e-06	8.28423	Up
GBP3	1.25226	0.657329	4.94224	4.3e-06	0.00032313	1.17298	Up
CLEC2B	1.1977	1.51726	3.03354	0.00327839	0.0447366	-5.18643	Up
SIGLEC10	1.18856	0.610071	7.2631	2.43e-10	1.79e-07	10.8285	Up
SLC7A7	1.17503	1.31708	6.72325	2.6e-09	9.65e-07	8.4758	Up
EOMES	1.1539	0.772568	5.55913	3.62e-07	4.68e-05	3.59759	Up
EPSTI1	1.14328	0.590976	6.58029	4.83e-09	1.57e-06	7.86054	Up
ADAP2	1.14021	1.15827	8.14528	4.8e-12	1.28e-08	14.7412	Up
MYO1F	1.12784	1.13221	6.68534	3.06e-09	1.1e-06	8.31229	Up
ARHGAP9	1.0323	0.643135	6.08696	4e-08	8.29e-06	5.76881	Up
CXCL12	1.01872	1.40622	3.21185	0.00191455	0.0305015	-4.68502	Up
CPS1	-1.03077	1.12514	-3.32289	0.00135632	0.0237285	-4.36169	Down
PANK1	-1.09613	2.81058	-3.40643	0.00104146	0.0197047	-4.11299	Down
GSTO2	-1.31781	1.17373	-3.96115	0.000163348	0.00519423	-2.35039	Down
NFIA	-1.41838	2.39665	-3.19596	0.00201012	0.0315959	-4.73059	Down
ZBED3	-1.89596	3.74022	-5.30809	1.01e-06	0.0001041	2.59453	Down
CNRIP1	-1.9003	4.55633	-3.38003	0.00113261	0.0208859	-4.19207	Down
TSPAN6	-2.34173	7.35981	-3.33245	0.00131619	0.0231658	-4.33346	Down
THG1L	-2.49024	6.3756	-4.4604	2.7e-05	0.00135582	-0.615362	Down
FBXO17	-2.7469	3.74909	-3.64366	0.000481325	0.0113437	-3.38219	Down
DLC1	-2.92595	5.84035	-3.09801	0.00270512	0.038963	-5.00771	Down
BCHE	-3.04703	2.74443	-3.09466	0.00273238	0.0392234	-5.01705	Down
ZNF667-AS1	-3.24267	3.82871	-4.07833	0.000108208	0.00384741	-1.95498	Down
LYRM4	-3.45451	6.09827	-5.34455	8.68e-07	9.29e-05	2.73891	Down
TMEM97	-3.52168	7.91235	-4.41505	3.2e-05	0.00152141	-0.778234	Down
GPR27	-4.20317	5.02592	-3.90546	0.000198193	0.0060051	-2.53564	Down
ABLIM1	-4.48365	6.90124	-3.00638	0.00355213	0.0472927	-5.26083	Down
EPHX2	-4.57012	10.0564	-3.25117	0.00169596	0.0279871	-4.57147	Down
PDE3A	-4.91967	4.5654	-3.66406	0.000449757	0.010859	-3.31769	Down
MRPL11	-4.9823	17.0856	-4.6524	1.31e-05	0.000781091	0.0848518	Down
HILS1	-5.17416	7.88646	-3.85203	0.000238227	0.00685007	-2.71167	Down
NLE1	-5.2511	10.2125	-5.80634	1.3e-07	2.14e-05	4.60477	Down
GNAI1	-5.41418	7.04939	-4.71683	1.03e-05	0.000639007	0.3236	Down
CSNK2A2	-6.99183	15.9777	-5.18224	1.67e-06	0.000153509	2.09986	Down
BEX2	-7.43997	10.6223	-3.95568	0.00016649	0.00526387	-2.36865	Down
NOA1	-8.47951	16.4432	-5.33508	9.02e-07	9.56e-05	2.70135	Down
SLC44A3	-10.435	13.882	-3.41444	0.00101521	0.0193806	-4.08892	Down
CD320	-11.0818	45.5963	-3.12852	0.00246771	0.0364848	-4.92212	Down
SLC25A38	-11.515	15.2718	-5.3879	7.28e-07	8.16e-05	2.91112	Down
PHLDA1	-12.4971	19.3094	-3.51756	0.00072832	0.0152284	-3.77508	Down
DANCR	-14.1852	37.126	-3.07396	0.00290702	0.0409428	-5.07471	Down
JAGN1	-14.7489	33.5557	-4.69796	1.1e-05	0.000677882	0.253506	Down
HSD17B8	-15.8802	24.578	-4.14888	8.42e-05	0.00318487	-1.71332	Down
ECSIT	-17.2562	37.69	-4.63326	1.41e-05	0.000827449	0.0142758	Down
AZGP1	-18.1093	17.7641	-4.03299	0.000127004	0.00432471	-2.10889	Down
PPP1R3C	-18.3107	20.5002	-3.57275	0.00060823	0.0134243	-3.60436	Down
LSM2	-20.3607	61.1162	-3.1998	0.00198666	0.0312805	-4.71961	Down
ZNF581	-22.9641	37.5011	-5.376	7.64e-07	8.4e-05	2.86379	Down
FDFT1	-24.0467	53.0649	-3.51164	0.000742481	0.0154035	-3.79331	Down
BAMBI	-24.5121	49.6865	-3.31019	0.00141136	0.0244515	-4.39908	Down
EPB41L4A-AS1	-27.7632	39.4459	-4.9838	3.65e-06	0.00028428	1.33186	Down
CRTAP	-32.6069	95.1956	-4.4979	2.35e-05	0.00121906	-0.479958	Down
KLHDC3	-36.5337	109.219	-3.26102	0.00164498	0.0273652	-4.54286	Down
FBL	-37.0008	107.842	-4.09307	0.000102696	0.00370955	-1.90471	Down
ABHD14B	-37.1261	65.129	-4.78407	7.94e-06	0.000531032	0.574695	Down
SLCO4A1-AS1	-51.1435	93.6513	-2.99347	0.00368949	0.04856	-5.29599	Down
IMPDH2	-71.6242	140.248	-5.64217	2.57e-07	3.58e-05	3.93385	Down
C6orf48	-163.115	280.353	-5.80796	1.29e-07	2.13e-05	4.61141	Down
RPL29	-335.003	677.438	-5.75816	1.59e-07	2.49e-05	4.40705	Down

## Sheet: GSE22138
Gene symbol	logFC	AveExpr	t	P.Value	adj.P.Val	B	Regulated
HTR2B	4.72631	7.34818	3.93085	0.000216583	0.00728209	0.208321	Up
PSMB9	4.66861	6.30174	8.58553	3.95e-12	1.35e-09	17.395	Up
GZMK	4.14244	3.15345	17.291	2.37e-25	1.56e-21	46.4268	Up
CXCL9	4.08632	3.19316	11.6645	2.96e-17	5.34e-14	28.7952	Up
GBP1	4.05931	4.21971	12.4145	1.96e-18	3.86e-15	31.3988	Up
GBP2	3.826	4.42744	11.299	1.14e-16	1.54e-13	27.499	Up
GZMA	3.7942	3.49527	17.2263	2.88e-25	1.56e-21	46.2482	Up
IRF1	3.78707	4.43735	13.0318	2.21e-19	5.32e-16	33.4836	Up
CD2	3.78577	3.3543	16.8809	8.1e-25	3.51e-21	45.2865	Up
RARRES3	3.64051	5.67042	9.71767	4.64e-14	2.72e-11	21.701	Up
HCP5	3.61898	5.77634	5.90337	1.64e-07	1.65e-05	7.08914	Up
NLRC5	3.59206	6.72168	10.3989	3.37e-15	2.52e-12	24.2343	Up
CD8A	3.56972	3.24426	13.1817	1.31e-19	3.55e-16	33.9819	Up
BANCR	3.5583	6.14714	7.08431	1.57e-09	2.76e-07	11.593	Up
GBP3	3.48347	3.75591	8.80961	1.63e-12	6.21e-10	18.2549	Up
WARS	3.47047	8.45242	7.98844	4.25e-11	1.15e-08	15.0915	Up
CD3D	3.46168	3.3542	17.7787	5.65e-26	6.12e-22	47.7549	Up
TRIM22	3.37025	6.94934	7.76183	1.05e-10	2.55e-08	14.2145	Up
CXCL10	3.36272	3.43114	7.5236	2.72e-10	6e-08	13.2921	Up
TAP1	3.34889	7.45508	8.58353	3.99e-12	1.35e-09	17.3873	Up
HLA-DRA	3.3444	7.60716	6.04403	9.49e-08	1.05e-05	7.61714	Up
C1QB	3.20538	6.84735	6.64863	8.83e-09	1.32e-06	9.91611	Up
C1QA	3.19015	5.6715	6.76191	5.64e-09	8.84e-07	10.3509	Up
EOMES	3.17898	3.6716	9.10828	5.02e-13	2.22e-10	19.3958	Up
C1R	3.15696	5.53625	8.22006	1.69e-11	5.01e-09	15.9867	Up
APOL3	3.14379	4.36985	11.0517	2.87e-16	2.95e-13	26.612	Up
BST2	3.09739	5.42365	5.18007	2.58e-06	0.000192378	4.43372	Up
APOL1	2.92053	4.41511	9.85085	2.77e-14	1.76e-11	22.2001	Up
CCL5	2.91089	3.45869	14.235	3.62e-21	1.12e-17	37.3933	Up
IFI27	2.86553	5.13806	4.2152	8.28e-05	0.00338346	1.11764	Up
HLA-DPA1	2.81663	7.56399	6.27982	3.78e-08	4.75e-06	8.50865	Up
NKG7	2.78686	2.94997	9.69815	5.01e-14	2.85e-11	21.6276	Up
HLA-F	2.68389	7.86744	10.2399	6.2e-15	4.47e-12	23.6475	Up
UBE2L6	2.65813	7.65292	5.8151	2.31e-07	2.25e-05	6.75945	Up
HCLS1	2.63583	4.97501	7.75058	1.1e-10	2.61e-08	14.171	Up
STAT1	2.61501	5.99819	10.6226	1.44e-15	1.2e-12	25.0551	Up
IL10RA	2.55282	3.91141	9.18138	3.77e-13	1.77e-10	19.674	Up
IFITM1	2.53745	7.75323	4.50403	3.02e-05	0.00146845	2.07611	Up
C1QC	2.53616	4.35592	6.52351	1.45e-08	2.05e-06	9.43712	Up
LAPTM5	2.51076	6.48367	6.17648	5.66e-08	6.66e-06	8.11699	Up
CCL4	2.48647	4.07785	10.8018	7.32e-16	6.61e-13	25.7078	Up
HLA-DQA1	2.48305	4.64881	3.32829	0.00147641	0.0309775	-1.58724	Up
HLA-DMA	2.43407	7.51607	5.36369	1.29e-06	0.000104857	5.0969	Up
TYROBP	2.40577	6.34173	4.94105	6.24e-06	0.00040362	3.58396	Up
IRF8	2.39485	6.08755	7.59482	2.04e-10	4.56e-08	13.5678	Up
ADAMDEC1	2.38391	3.26394	6.00174	1.12e-07	1.2e-05	7.45806	Up
GIMAP7	2.32803	4.61867	9.74789	4.13e-14	2.48e-11	21.8144	Up
CTSS	2.30795	5.98798	5.83432	2.14e-07	2.1e-05	6.83112	Up
IDO1	2.30159	2.76031	6.79338	4.97e-09	7.98e-07	10.4719	Up
TMSB4X	2.29169	10.0977	6.88174	3.5e-09	5.8e-07	10.8119	Up
ISG20	2.25209	4.058	4.62734	1.95e-05	0.00102166	2.49499	Up
CORO1A	2.24539	3.44006	8.17521	2.02e-11	5.91e-09	15.8135	Up
EPSTI1	2.23915	3.23536	8.08836	2.85e-11	7.92e-09	15.4779	Up
HLA-B	2.20546	11.2033	7.27897	7.21e-10	1.4e-07	12.3453	Up
PSMB8	2.18476	7.90349	6.27121	3.91e-08	4.86e-06	8.47596	Up
CHAC1	2.1646	5.18483	4.17024	9.66e-05	0.00384827	0.971489	Up
LYZ	2.16414	5.42339	4.98521	5.31e-06	0.000351497	3.73973	Up
MPEG1	2.15875	5.232	5.85843	1.95e-07	1.92e-05	6.92111	Up
CST7	2.1504	2.88237	9.06981	5.84e-13	2.53e-10	19.2492	Up
BTN3A3	2.10065	6.31275	7.84942	7.4e-11	1.91e-08	14.5536	Up
VMP1	2.09162	5.48426	5.24789	2e-06	0.000155145	4.67768	Up
SLC16A6	2.08233	6.98909	3.83382	0.000298367	0.00939032	-0.0934193	Up
CCR5	2.07682	3.39821	11.063	2.75e-16	2.95e-13	26.6527	Up
HLA-E	2.06101	10.8427	8.90051	1.14e-12	4.64e-10	18.6028	Up
TNFRSF1B	2.03622	4.66949	6.64739	8.87e-09	1.32e-06	9.91137	Up
AHNAK2	2.03561	6.80471	3.11063	0.00282474	0.0480473	-2.18585	Up
MAFB	2.03548	7.47519	4.6851	1.58e-05	0.000859495	2.69305	Up
C1S	1.99341	4.53468	8.42305	7.54e-12	2.4e-09	16.7697	Up
CASP1	1.99012	3.69988	7.79957	9.03e-11	2.27e-08	14.3606	Up
LCK	1.98497	2.81291	14.5302	1.36e-21	4.9e-18	38.3214	Up
APOL6	1.97348	4.0718	11.5792	4.05e-17	6.26e-14	28.4941	Up
EVI2B	1.96828	3.95785	7.18309	1.06e-09	1.99e-07	11.9746	Up
HLA-DMB	1.95713	7.9058	4.97201	5.57e-06	0.000364551	3.69309	Up
HLA-C	1.90089	11.3293	7.27855	7.22e-10	1.4e-07	12.3436	Up
B2M	1.89392	10.4104	8.41771	7.7e-12	2.42e-09	16.7491	Up
MS4A6A	1.89209	3.90479	7.59812	2.02e-10	4.55e-08	13.5806	Up
GBP5	1.86438	2.95214	8.80858	1.64e-12	6.21e-10	18.251	Up
GIMAP6	1.83113	3.5129	9.5593	8.59e-14	4.77e-11	21.1051	Up
PARP9	1.81669	4.4877	6.06342	8.8e-08	9.77e-06	7.69017	Up
CD14	1.78329	7.0158	3.83952	0.00029284	0.009279	-0.0758277	Up
ADAP2	1.77997	4.64795	7.03786	1.88e-09	3.26e-07	11.4137	Up
SLC7A7	1.76857	5.50511	5.15492	2.83e-06	0.000207723	4.34355	Up
MS4A7	1.76766	4.20978	7.48502	3.17e-10	6.86e-08	13.1427	Up
GAS6	1.76525	5.23916	6.09849	7.67e-08	8.75e-06	7.82238	Up
TCIRG1	1.75555	6.41544	4.87351	8e-06	0.000496194	3.34683	Up
HLA-J	1.74709	8.62216	6.63602	9.28e-09	1.38e-06	9.86778	Up
PSMB10	1.72518	7.54287	6.08942	7.95e-08	8.97e-06	7.78817	Up
DDX60	1.72053	5.81091	4.36559	4.92e-05	0.00219582	1.61259	Up
DOCK10	1.71613	4.05525	6.06472	8.75e-08	9.77e-06	7.69507	Up
ARHGAP9	1.7088	3.87114	11.0173	3.26e-16	3.21e-13	26.4881	Up
VSIG4	1.70261	4.73197	4.37778	4.71e-05	0.00213065	1.65309	Up
IL2RB	1.69077	3.97483	8.93413	9.96e-13	4.15e-10	18.7313	Up
PARP12	1.67074	6.19379	4.84573	8.85e-06	0.000535346	3.24971	Up
CDKN1A	1.66612	7.176	4.52991	2.76e-05	0.00137591	2.16359	Up
SAMD9L	1.66335	4.66002	4.91349	6.91e-06	0.000437526	3.48703	Up
GIMAP4	1.6626	3.06527	9.25447	2.83e-13	1.39e-10	19.9517	Up
FERMT3	1.65846	5.67416	3.5701	0.00069771	0.0180066	-0.889838	Up
PSRC1	1.64979	7.18921	5.90881	1.6e-07	1.63e-05	7.10952	Up
ITPR2	1.64055	3.94297	4.92643	6.59e-06	0.000423347	3.53251	Up
RRM2B	1.61739	8.96915	5.4611	8.94e-07	7.71e-05	5.45201	Up
ECM1	1.61034	3.55072	3.41706	0.00112508	0.0255896	-1.33504	Up
FBXO6	1.60666	5.39601	5.08414	3.68e-06	0.0002572	4.09073	Up
GBP4	1.59505	3.19177	7.75255	1.09e-10	2.61e-08	14.1786	Up
UCP2	1.59482	4.50837	5.90688	1.62e-07	1.64e-05	7.10229	Up
IGSF6	1.58641	3.96801	7.64436	1.68e-10	3.86e-08	13.7596	Up
CD27	1.5851	2.99924	8.72124	2.31e-12	8.62e-10	17.9161	Up
TRAC	1.585	3.85715	9.36919	1.8e-13	9.3e-11	20.3868	Up
SLC15A3	1.5733	3.71077	4.01198	0.000165178	0.00597702	0.464054	Up
BATF2	1.57107	3.9966	5.25262	1.96e-06	0.000152968	4.69472	Up
PTPRC	1.5702	3.71912	9.41691	1.5e-13	7.91e-11	20.5674	Up
DTX3L	1.55917	7.2403	4.70479	1.48e-05	0.000810836	2.76081	Up
HLA-DQB1	1.5587	4.40357	5.05131	4.16e-06	0.000282912	3.97396	Up
CLIC2	1.5539	3.39683	5.66604	4.09e-07	3.82e-05	6.20588	Up
BTN3A1	1.55278	5.59967	8.89632	1.16e-12	4.64e-10	18.5868	Up
CELF2	1.54122	4.9779	4.52567	2.8e-05	0.00139041	2.14921	Up
SLAMF8	1.5169	3.4719	6.48645	1.67e-08	2.32e-06	9.29549	Up
GZMH	1.51463	2.73075	6.37982	2.55e-08	3.31e-06	8.88885	Up
TAPBPL	1.49751	5.46053	5.53992	6.63e-07	5.93e-05	5.74089	Up
BTN3A2	1.49043	7.05144	5.57988	5.69e-07	5.13e-05	5.88789	Up
LY86	1.48013	4.7507	4.29247	6.34e-05	0.00267731	1.3708	Up
HLA-DPB1	1.46962	5.81997	7.42835	3.97e-10	8.35e-08	12.9233	Up
RNASE6	1.45932	3.61377	4.87428	7.98e-06	0.000496194	3.34951	Up
GMFG	1.45055	2.81294	8.56956	4.21e-12	1.4e-09	17.3336	Up
C2	1.44425	5.52509	5.05579	4.09e-06	0.00028115	3.98987	Up
CXCL16	1.44269	4.69567	3.18139	0.002294	0.041497	-1.99441	Up
CLEC2B	1.43359	4.38301	4.51296	2.93e-05	0.00143796	2.10627	Up
COL22A1	1.39415	2.9156	7.72075	1.24e-10	2.88e-08	14.0555	Up
NCF2	1.38663	4.00488	3.62915	0.000578472	0.0156558	-0.714635	Up
CXCL12	1.38623	3.73086	5.35364	1.34e-06	0.00010816	5.06039	Up
PRF1	1.38282	2.87716	10.5466	1.92e-15	1.49e-12	24.7769	Up
LGALS3	1.37543	8.18544	3.42444	0.00109975	0.025119	-1.31388	Up
SECTM1	1.36994	3.1732	5.35252	1.35e-06	0.00010816	5.05629	Up
WIPI1	1.36497	8.40564	3.95035	0.000202976	0.0069801	0.269519	Up
PLEK	1.35477	3.99413	6.68688	7.59e-09	1.15e-06	10.0628	Up
AIF1	1.34438	4.30199	7.86397	6.98e-11	1.82e-08	14.6099	Up
CD48	1.3431	3.40767	7.331	5.86e-10	1.17e-07	12.5466	Up
RAB31	1.33946	6.7121	3.1805	0.00230004	0.0415023	-1.99683	Up
CD53	1.3305	4.15446	7.32938	5.89e-10	1.17e-07	12.5403	Up
PTPN6	1.32982	4.7068	6.14778	6.33e-08	7.29e-06	8.00848	Up
PSMB8-AS1	1.32863	3.6195	6.49737	1.6e-08	2.24e-06	9.33723	Up
CCR1	1.30119	4.13484	3.96553	0.000192961	0.00671734	0.317264	Up
LAP3	1.30043	9.45607	3.66358	0.00051821	0.0144064	-0.611654	Up
HCK	1.29174	3.93951	5.72346	3.28e-07	3.14e-05	6.41865	Up
FCER1G	1.28756	3.54183	6.3732	2.62e-08	3.37e-06	8.86366	Up
MS4A4A	1.26993	4.44313	4.84147	8.99e-06	0.000541476	3.23486	Up
ETV7	1.26218	2.99649	7.78587	9.53e-11	2.35e-08	14.3076	Up
LGMN	1.25529	8.21703	5.08413	3.68e-06	0.0002572	4.09071	Up
LHFPL3-AS1	1.25108	6.00471	3.5898	0.000655537	0.0172053	-0.831585	Up
C3AR1	1.23959	6.14038	4.67907	1.62e-05	0.000876161	2.67231	Up
CSF1R	1.23753	4.0392	5.1706	2.67e-06	0.000197934	4.39975	Up
MAN1C1	1.23107	4.13991	4.09858	0.000123322	0.00471785	0.74037	Up
ITGAL	1.22064	3.40668	7.79189	9.31e-11	2.32e-08	14.3309	Up
CALHM2	1.20778	5.33552	3.25626	0.00183511	0.0360906	-1.78848	Up
AOAH	1.20323	4.52308	5.95193	1.36e-07	1.41e-05	7.27108	Up
FKBP11	1.19456	7.69365	3.83835	0.000293973	0.009279	-0.0794594	Up
TYMP	1.1795	4.10178	5.89045	1.72e-07	1.73e-05	7.04082	Up
HLA-A	1.1715	13.2055	5.40769	1.09e-06	9.08e-05	5.25703	Up
ITGB2	1.16453	3.62131	5.44753	9.41e-07	8.02e-05	5.40242	Up
FAS	1.16434	4.09547	6.88128	3.51e-09	5.8e-07	10.8101	Up
SIGLEC1	1.15819	3.05184	5.24227	2.04e-06	0.000157125	4.65742	Up
CD74	1.13827	4.49887	6.26293	4.03e-08	4.93e-06	8.44455	Up
HLA-DQB2	1.12497	2.91104	5.96653	1.28e-07	1.35e-05	7.32583	Up
SELL	1.12469	2.56718	5.22109	2.21e-06	0.000168509	4.58115	Up
KCTD12	1.1165	7.67882	4.38097	4.66e-05	0.00211304	1.66371	Up
TAP2	1.10705	3.50764	7.83428	7.86e-11	2e-08	14.495	Up
ME1	1.09781	3.87601	4.26017	7.09e-05	0.002965	1.26466	Up
IFI35	1.08693	7.30828	3.34898	0.0013863	0.0294579	-1.52887	Up
ARHGDIB	1.0826	4.74297	6.00433	1.11e-07	1.19e-05	7.46781	Up
SH2B3	1.0775	5.57677	5.87029	1.86e-07	1.86e-05	6.96544	Up
DRAM1	1.07023	5.34178	3.82849	0.000303629	0.00951444	-0.109865	Up
RAC2	1.05999	4.66369	4.67623	1.64e-05	0.000880755	2.66254	Up
LYN	1.04585	5.75411	3.41121	0.00114555	0.025892	-1.3518	Up
SIGLEC10	1.04164	3.00613	9.10765	5.03e-13	2.22e-10	19.3934	Up
MYO1F	1.03521	5.18864	4.70192	1.49e-05	0.000817185	2.75093	Up
LCP1	1.02246	3.87452	4.7844	1.11e-05	0.000638788	3.03618	Up
HLA-DRB6	1.00718	3.21636	6.26992	3.92e-08	4.86e-06	8.47107	Up
PHLDA1	-1.00055	6.04177	-3.19637	0.00219435	0.0404721	-1.95348	Down
FBL	-1.00391	10.4595	-4.4256	3.99e-05	0.00185611	1.81261	Down
RPL29	-1.00453	11.9434	-3.66794	0.000511022	0.0143146	-0.59857	Down
NLE1	-1.01366	4.92107	-3.52862	0.000795078	0.0198111	-1.01178	Down
KLHDC3	-1.01568	7.07737	-4.60776	2.09e-05	0.00108529	2.4281	Down
CSNK2A2	-1.01939	7.34691	-4.22267	8.07e-05	0.00331019	1.142	Down
CPS1	-1.04193	3.75603	-3.34422	0.00140653	0.0298293	-1.5423	Down
NFIA	-1.04683	5.1279	-3.62454	0.000587033	0.0158242	-0.72838	Down
MRPL11	-1.04846	6.77684	-5.44422	9.53e-07	8.03e-05	5.39033	Down
DLC1	-1.057	5.46338	-3.95853	0.00019752	0.00684303	0.29523	Down
CD320	-1.06133	6.97022	-3.89116	0.000247028	0.00809211	0.0843513	Down
LSM2	-1.06272	6.74102	-3.84798	0.000284816	0.00906929	-0.0496821	Down
CRTAP	-1.08159	8.44531	-6.00745	1.09e-07	1.18e-05	7.47953	Down
THG1L	-1.09462	6.53116	-3.1697	0.00237468	0.0424599	-2.02624	Down
ZBED3	-1.12619	5.44789	-3.80025	0.000333026	0.0101851	-0.196767	Down
BEX2	-1.12799	7.6217	-3.24912	0.00187484	0.0367717	-1.80827	Down
GPR27	-1.1308	5.32351	-3.47661	0.00093547	0.0224316	-1.16334	Down
ECSIT	-1.15048	6.31716	-3.5399	0.000767377	0.019321	-0.978692	Down
HILS1	-1.15826	4.26559	-3.35808	0.0013483	0.0289448	-1.50309	Down
ABHD14B	-1.17912	6.41609	-3.59672	0.000641308	0.0169344	-0.811074	Down
GSTO2	-1.19612	3.63828	-3.18492	0.00227011	0.0412619	-1.98476	Down
CNRIP1	-1.19987	7.75538	-3.51527	0.000829078	0.0204932	-1.05083	Down
C6orf48	-1.21353	12.3865	-5.42516	1.02e-06	8.53e-05	5.32071	Down
TMEM97	-1.22112	5.61354	-4.91688	6.82e-06	0.00043458	3.49891	Down
JAGN1	-1.22908	8.63783	-4.03657	0.000152074	0.00559928	0.542163	Down
BAMBI	-1.2616	9.43587	-3.51033	0.000841998	0.020706	-1.06525	Down
EPB41L4A-AS1	-1.27026	9.01774	-4.84885	8.75e-06	0.000532255	3.26062	Down
PDE3A	-1.28475	4.50276	-3.64808	0.000544565	0.0149828	-0.658104	Down
PANK1	-1.292	9.2227	-4.5717	2.38e-05	0.00121392	2.30531	Down
NOA1	-1.3074	8.04478	-4.82154	9.67e-06	0.000576605	3.16534	Down
ZNF581	-1.31253	5.88786	-3.75784	0.000382354	0.0114511	-0.326535	Down
IMPDH2	-1.31864	11.1735	-5.27307	1.82e-06	0.000143208	4.76856	Down
ABLIM1	-1.32076	6.47678	-3.21877	0.00205288	0.0390951	-1.89202	Down
EPHX2	-1.33488	4.14792	-3.42124	0.00111066	0.0253149	-1.32306	Down
SLCO4A1-AS1	-1.37916	8.99894	-3.15149	0.00250573	0.0442052	-2.07569	Down
FBXO17	-1.3803	4.99125	-3.5559	0.000729692	0.0185229	-0.93169	Down
TSPAN6	-1.40104	7.59066	-4.33843	5.41e-05	0.00236522	1.52252	Down
LYRM4	-1.50112	6.79955	-5.37676	1.23e-06	0.00010056	5.14441	Down
PPP1R3C	-1.53278	5.82121	-4.17305	9.57e-05	0.00383004	0.980612	Down
FDFT1	-1.57112	9.68254	-5.86195	1.92e-07	1.9e-05	6.93428	Down
SLC25A38	-1.59862	6.01235	-3.48446	0.000912868	0.0220115	-1.14056	Down
HSD17B8	-1.67731	7.58641	-5.38883	1.18e-06	9.64e-05	5.18834	Down
DANCR	-1.81608	8.05275	-4.80311	1.03e-05	0.00061151	3.1012	Down
GNAI1	-1.82181	7.91665	-4.52063	2.85e-05	0.00140259	2.13219	Down
AZGP1	-2.05261	5.72369	-3.64376	0.000552123	0.0151139	-0.671007	Down
BCHE	-2.26687	4.62439	-3.30478	0.0015855	0.0326961	-1.65326	Down
ZNF667-AS1	-2.79098	4.93062	-3.49973	0.000870372	0.0212471	-1.09614	Down
SLC44A3	-2.80734	6.45209	-4.2919	6.36e-05	0.00267736	1.36893	Down
