# Supplementary material for: Integrated Analysis of Genes Associated With Immune Microenvironment and Distant Metastasis in Uveal Melanoma
Source: Front Cell Dev Biol. 2022 Mar 30;10:874839. doi: 10.3389/fcell.2022.874839 (PMC9006059; doi:10.3389/fcell.2022.874839)
Supplement: Supplementary file 3 [file Table3.XLS]

## Sheet: TCGA_UVM
id	futime	fustat	LHFPL3-AS1	AZGP1	LYN	SLCO4A1-AS1	DLC1	riskScore	risk
TCGA-VD-A8KE	2.24932	0	48.9183	24.6432	1.83578	287.767	6.63364	-0.977053	low
TCGA-VD-A8K9	0.0383562	0	79.7835	32.6288	1.68387	54.5353	6.25274	-0.288209	high
TCGA-WC-A88A	0.224658	1	109.132	3.71244	2.54158	43.2755	1.02511	0.749322	high
TCGA-V4-A9EJ	1.04658	0	76.946	10.4829	1.62758	107.635	8.58313	-0.313488	low
TCGA-WC-A880	2.66575	0	28.9583	21.9657	2.39376	292.135	11.3477	-1.44026	low
TCGA-V4-A9F0	2.00822	0	82.8093	1.89194	3.53628	62.1675	4.8074	0.269938	high
TCGA-VD-A8KL	1.74795	0	36.6194	9.06174	2.24378	63.6716	5.16243	-0.266066	high
TCGA-WC-A885	0.863014	0	75.3036	17.5018	0.570212	158.264	5.12895	-0.309349	high
TCGA-V4-A9F5	0.556164	0	50.7745	2.31618	4.19337	54.4553	1.11831	0.302191	high
TCGA-VD-A8KH	0.0273973	0	78.897	29.4442	1.36493	28.7926	3.46401	-0.00574267	high
TCGA-WC-A87Y	2.61644	0	109.502	1.96073	6.48271	24.8159	1.24447	0.908542	high
TCGA-V4-A9E8	2.2137	1	10.2205	0.273114	2.88201	74.8099	3.97938	-0.291719	high
TCGA-WC-AA9A	1.2411	1	146.248	11.5761	1.87155	41.7083	2.02091	0.86636	high
TCGA-V4-A9F4	1.68493	0	13.6016	28.5804	3.73651	39.7139	18.4013	-1.56515	low
TCGA-WC-A884	0.0328767	0	75.4429	22.8432	4.46002	116.927	6.01689	-0.242243	high
TCGA-WC-A87W	3.79726	0	6.16066	100.077	2.01093	85.7038	15.6106	-2.49313	low
TCGA-VD-A8KB	2.94247	0	12.0869	17.9398	1.5579	54.1456	7.46024	-0.744974	low
TCGA-V4-A9EM	1.83562	0	30.4807	14.3175	3.1021	24.3652	3.82485	-0.177272	high
TCGA-V4-A9ES	3.15068	0	69.8196	2.82192	0.932402	27.5652	9.26192	-0.164911	high
TCGA-V4-A9EO	1.6274	0	11.7317	12.8678	2.92175	125.644	12.4579	-1.16276	low
TCGA-V4-A9EQ	1.24658	1	38.9846	4.93652	3.02059	78.1838	1.66419	0.0476668	high
TCGA-VD-A8KF	0.109589	1	215.298	6.54528	3.39196	67.379	2.89573	1.42037	high
TCGA-VD-A8KK	0.175342	0	92.5816	4.16387	1.63169	71.4581	1.57612	0.480628	high
TCGA-V4-A9ED	2.36712	0	39.1079	5.5043	3.40856	153.399	6.00208	-0.426274	low
TCGA-VD-AA8P	0.235616	0	37.0472	8.10252	4.3464	26.2728	6.2406	-0.187319	high
TCGA-VD-A8KG	0.0520548	0	55.1578	28.0045	2.04078	95.2089	7.99899	-0.636686	low
TCGA-V4-A9EA	2.05753	0	22.0221	43.8139	0.471826	237.86	2.94504	-1.10615	low
TCGA-WC-A888	0.843836	0	123.865	2.36943	4.68357	50.6047	2.5931	0.817579	high
TCGA-V4-A9F8	1.63562	0	6.71779	8.24481	3.37623	63.0256	8.8917	-0.737001	low
TCGA-WC-A87U	4.33151	1	19.7367	23.7497	2.43376	202.861	7.00463	-1.02805	low
TCGA-VD-A8K7	0.00821918	0	32.1059	61.7496	1.26214	111.291	7.53995	-1.28354	low
TCGA-V4-A9EI	1.06575	1	79.7625	5.3188	15.3167	19.5896	1.39652	0.865438	high
TCGA-V4-A9ET	2.63836	0	4.30612	11.7097	1.29925	128.431	4.21433	-0.666172	low
TCGA-VD-AA8R	0.0164384	0	46.0091	39.8303	2.28087	66.8965	8.48893	-0.82995	low
TCGA-V4-A9F2	1.01644	0	80.8955	35.7671	2.91213	161.292	8.05508	-0.650913	low
TCGA-V4-A9E5	6.21096	0	24.4776	52.9285	0.697279	113.345	6.49492	-1.1777	low
TCGA-V4-A9EV	2.29041	0	102.822	1.14995	8.23443	19.9015	2.15399	0.857777	high
TCGA-WC-A882	1.69315	0	4.43337	35.8464	1.24954	32.4645	2.26049	-0.624163	low
TCGA-WC-A883	0.660274	1	27.7174	0.945511	6.48822	34.0209	2.70542	0.124571	high
TCGA-V4-A9F3	1.83562	0	71.7897	1.20767	7.71656	22.0596	2.67876	0.545347	high
TCGA-V4-A9EY	2.08493	0	19.7977	14.9892	0.752024	240.17	2.2962	-0.704675	low
TCGA-V4-A9F7	2.69041	0	54.7021	25.4554	2.21757	250.585	10.7457	-1.14349	low
TCGA-VD-A8KM	0.0109589	0	37.7158	3.19547	10.3671	18.9257	1.17026	0.428632	high
TCGA-YZ-A980	4.3863	0	43.6263	1.66879	4.74706	37.366	1.89306	0.249008	high
TCGA-V4-A9EZ	1.6411	0	15.6206	23.3862	0.470184	57.7032	2.77515	-0.486438	low
TCGA-VD-A8K8	1.40548	0	114.036	2.40201	5.62369	47.2551	1.63626	0.838673	high
TCGA-V4-A9EW	2.50411	0	39.362	52.0816	1.31528	87.8777	8.22335	-1.09579	low
TCGA-V4-A9EL	1.95342	0	123.231	1.04092	10.9105	20.9718	1.31183	1.15889	high
TCGA-V4-A9EH	1.83562	0	225.011	5.17451	2.2474	251.414	5.01522	0.927388	high
TCGA-VD-AA8M	0.0164384	0	68.7517	14.0996	1.27246	217.016	6.30687	-0.514552	low
TCGA-VD-A8KJ	2.63288	0	2.86686	25.631	2.95377	79.0566	3.70783	-0.665796	low
TCGA-V3-A9ZY	1.25753	0	25.5188	20.7223	1.58481	172.714	4.31167	-0.70464	low
TCGA-YZ-A984	3.50685	0	43.9005	7.80364	1.48102	107.18	7.87144	-0.502237	low
TCGA-V4-A9E9	2.53151	0	28.4906	37.985	1.0279	210.946	3.56664	-0.948151	low
TCGA-V4-A9EE	1.09041	1	56.0614	0.909631	7.82135	35.8417	4.75679	0.242849	high
TCGA-V4-A9F1	1.81096	0	83.222	3.46906	7.63839	37.3564	1.99018	0.623842	high
TCGA-WC-A881	1.90137	0	1.55273	70.1093	1.85091	51.2201	5.00089	-1.31023	low
TCGA-YZ-A985	2.15068	0	34.8017	5.0635	1.44247	94.1392	4.19629	-0.249394	high
TCGA-V4-A9EU	1.94247	0	107.599	1.41466	9.9022	21.7602	1.70409	0.967909	high
TCGA-V4-A9EX	2	1	75.2371	1.14683	10.6352	27.1292	1.935	0.697323	high
TCGA-V4-A9E7	1.13699	1	69.4696	4.03086	6.09854	39.7218	1.41894	0.497116	high
TCGA-VD-A8KI	0.10411	0	22.2942	5.58668	3.72025	70.267	1.61899	-0.0577278	high
TCGA-WC-AA9E	1.18356	0	6.76364	2.81577	1.82882	53.8512	3.62871	-0.310328	low
TCGA-VD-AA8T	0.134247	0	67.2016	12.3242	3.66421	46.5236	17.5455	-0.871469	low
TCGA-WC-A87T	5.88767	0	65.0219	34.4552	1.78473	222.507	9.68869	-1.04825	low
TCGA-VD-A8KD	0.312329	1	139.713	0.300163	4.66484	46.4027	3.79874	0.896263	high
TCGA-V3-A9ZX	1.28767	0	81.0907	1.17137	7.48051	11.9967	1.24109	0.741417	high
TCGA-V4-A9EK	1.55342	0	88.1808	2.69589	4.4647	70.8693	18.4173	-0.669883	low
TCGA-VD-A8KA	3.10685	0	27.5233	38.9839	3.23697	85.1916	9.33103	-1.04553	low
TCGA-VD-AA8S	1.16986	0	11.1277	10.318	2.28078	139.325	13.186	-1.23526	low
TCGA-RZ-AB0B	0.408219	1	86.797	2.68478	7.97825	24.8359	2.11191	0.691521	high
TCGA-YZ-A982	1.35616	0	14.7996	7.26206	3.32074	96.4294	13.2815	-1.04935	low
TCGA-VD-A8KN	0.186301	0	47.4429	9.75122	5.89459	48.4529	10.3291	-0.423773	low
TCGA-V4-A9EC	2.03562	0	22.4316	38.8714	0.967988	115.713	4.62085	-0.876684	low
TCGA-YZ-A983	1.49863	0	42.8978	10.0516	2.69704	187.871	9.60541	-0.808755	low
TCGA-VD-AA8O	1.66027	1	109.412	1.92901	3.91059	73.0039	4.24833	0.514597	high
TCGA-V4-A9EF	2.25753	0	48.3701	5.89815	4.50419	74.9814	2.96713	0.0665624	high
TCGA-VD-A8KO	2.17808	0	16.9482	17.963	1.4559	242.022	12.5104	-1.48645	low
TCGA-VD-AA8N	0.120548	0	49.9756	4.1084	3.08203	42.8026	0.929781	0.281235	high
TCGA-VD-AA8Q	0.0191781	0	96.0571	41.8494	0.827692	303.453	2.94436	-0.607799	low

## Sheet: GSE22138
id	futime	fustat	LHFPL3-AS1	AZGP1	LYN	SLCO4A1-AS1	DLC1	riskScore	risk
GSM550623	2.4	0	7.38728	5.48737	6.5973	8.61592	5.06833	-0.160058	high
GSM550624	1.05633	1	4.1738	6.90222	4.66349	10.3934	7.32535	-0.414828	low
GSM550625	0.0128219	1	6.76436	3.19326	7.53435	7.67983	4.06053	-0.0409869	high
GSM550626	2.10411	1	4.56288	5.17116	5.66794	10.1616	5.42973	-0.234366	high
GSM550627	2.22937	0	5.98159	5.05536	6.75969	7.08061	5.01765	-0.154839	high
GSM550628	2.83003	0	5.76582	7.64273	5.31361	11.0021	6.55888	-0.34109	low
GSM550629	2.79748	0	5.55527	8.12236	5.52907	11.7066	5.81427	-0.293546	low
GSM550630	0.201863	1	8.32991	4.10494	6.18857	8.49401	4.25837	-0.0946991	high
GSM550631	1.83419	0	6.13842	4.62513	5.04483	11.3218	6.63263	-0.316994	low
GSM550632	1.81578	0	5.1333	6.95974	6.34336	12.6141	5.96726	-0.270849	low
GSM550633	0.260384	1	7.82688	5.57135	5.63476	10.2218	5.12822	-0.193982	high
GSM550634	0.551014	1	5.64176	5.90254	7.24391	8.48047	5.47707	-0.186148	high
GSM550635	0.0302466	1	6.58249	3.15757	7.41499	7.99272	5.40093	-0.135688	high
GSM550636	0.215014	1	5.98861	2.73231	5.46755	9.69866	4.64634	-0.147715	high
GSM550637	2.95299	0	5.95254	5.42508	4.33991	8.89658	5.61885	-0.276522	low
GSM550638	0.716055	1	7.59458	4.85621	6.37131	7.90705	4.57672	-0.123732	high
GSM550639	3.96625	0	8.03128	3.12799	7.43467	7.20598	4.23958	-0.0441303	high
GSM550640	3.13874	0	6.15138	7.43038	3.56449	10.2417	5.7991	-0.336375	low
GSM550641	0.826192	0	4.92395	7.87556	5.83519	9.66824	7.02484	-0.363033	low
GSM550642	1.97458	0	7.7119	3.12146	5.74678	8.01179	5.07786	-0.155342	high
GSM550643	0.465534	0	4.5855	3.75188	6.27753	7.61176	5.09215	-0.171591	high
GSM550644	2.23496	0	5.62525	6.2802	4.75952	8.60514	5.9961	-0.30085	low
GSM550645	0.23211	1	5.80449	6.28365	5.15181	12.1194	6.58387	-0.333941	low
GSM550646	0.285041	1	7.73876	2.69502	8.07219	6.55363	3.53377	0.0262776	high
GSM550647	1.61162	1	4.90476	8.65351	6.14388	11.038	6.12581	-0.305639	low
GSM550648	0.949479	1	6.75152	4.59791	5.7434	9.50079	5.1768	-0.189789	high
GSM550649	0.690082	1	5.62335	7.77505	5.52583	10.2645	6.01031	-0.299224	low
GSM550650	3.30082	0	6.54488	4.28313	5.48698	6.97855	3.95878	-0.109188	high
GSM550651	2.82148	0	5.89068	8.6269	5.93211	9.40858	5.3888	-0.251409	low
GSM550652	0.806795	1	6.58028	4.59675	6.24726	7.24349	4.20503	-0.106439	high
GSM550653	1.17633	1	4.21864	4.86349	5.26878	7.95031	5.28312	-0.23137	high
GSM550654	1.83288	0	5.58036	6.64987	4.77024	11.2577	6.67814	-0.356057	low
GSM550655	2.95956	0	5.82905	9.00035	4.735	8.72471	6.46215	-0.36271	low
GSM550656	3.08153	0	5.94934	7.92374	5.17419	10.4783	6.79746	-0.361945	low
GSM550657	0.897534	1	4.08901	3.66969	7.96096	7.18791	5.91406	-0.17751	high
GSM550658	2.30597	0	5.13903	7.76842	5.61261	8.96834	6.99005	-0.363082	low
GSM550659	1.72833	1	3.15584	7.78571	6.18644	7.85448	5.26874	-0.244608	high
GSM550660	1.30488	0	2.90746	9.08475	4.52446	8.71706	7.93736	-0.491744	low
GSM550661	0.623342	1	7.14158	5.58052	6.73154	8.09509	4.50087	-0.12011	high
GSM550662	0.423452	1	7.73945	3.02962	7.63669	6.95343	4.59921	-0.0626675	high
GSM550663	0.00427397	1	6.96394	3.11405	7.50506	7.52228	4.79566	-0.0880814	high
GSM550664	0.803507	1	7.41156	4.40543	6.14824	9.07652	5.27326	-0.175596	high
GSM550665	2.06104	0	4.0985	3.78584	5.63774	8.69183	6.22713	-0.273174	low
GSM550666	2.2274	0	6.80078	7.91671	4.26285	10.2294	6.97029	-0.39373	low
GSM550667	2.24778	1	6.35303	2.93927	7.83147	6.97586	5.21703	-0.108026	high
GSM550668	0.491507	1	8.54871	4.48796	6.45115	7.74586	4.45016	-0.100681	high
GSM550669	1.93118	1	5.57382	6.69719	5.72152	9.87954	5.67278	-0.25794	low
GSM550670	0.621041	1	6.14038	4.48666	6.3831	8.32094	5.50664	-0.193572	high
GSM550671	0.240986	1	4.92558	6.67625	6.29052	6.97326	4.32322	-0.149665	high
GSM550672	1.16877	1	7.66333	8.19421	4.58288	9.65077	4.28447	-0.200028	high
GSM550673	0.274192	1	6.49338	4.73602	5.9357	7.99116	4.42268	-0.134231	high
GSM550674	1.0251	0	5.10971	6.95161	4.36831	10.1306	6.28041	-0.346653	low
GSM550675	2.21523	0	5.4767	9.14463	4.37842	10.4913	5.76198	-0.334902	low
GSM550676	1.03693	0	5.42669	6.9168	5.54989	10.6314	5.58072	-0.262247	low
GSM550677	0.203178	1	5.83854	3.76224	5.33426	10.1984	6.21246	-0.270327	low
GSM550678	0.305753	0	5.01808	5.37889	4.44718	10.126	6.0807	-0.3135	low
GSM550679	0.578959	1	6.91856	4.23686	6.63872	5.99519	3.97167	-0.0696027	high
GSM550680	1.04351	0	6.10815	7.80866	3.71551	8.97224	5.81213	-0.334787	low
GSM550681	1.65896	0	5.84574	8.90613	4.28128	8.61654	5.60885	-0.318112	low
GSM550682	0.488219	1	6.48664	3.95576	5.33422	8.11483	5.01994	-0.183602	high
GSM550683	1.21315	1	5.69956	8.01705	5.11061	9.63503	5.55461	-0.282323	low
GSM550684	1.4594	1	5.28247	4.12577	4.43518	10.8385	4.57805	-0.198512	high
GSM550685	0.249534	1	5.64808	4.60371	5.59097	7.99771	5.03701	-0.190885	high
